# Supplementary material for: Hidden Information Revealed by Optimal Community Structure from a Protein-Complex Bipartite Network Improves Protein Function Prediction
Source: PLoS One. 2013 Apr 5;8(4):e60372. doi: 10.1371/journal.pone.0060372 (PMC3618231; doi:10.1371/journal.pone.0060372)
Supplement: Table S1 — The complete list of genes classified by the optimal community structure of the yeast protein-complex bipartite network. (XLS) [file pone.0060372.s001.xls]

## Sheet: 시트1
Table S1. The complete list of genes classified by the optimal community structure of the yeast protein-complex bipartite network
Community ID	Gene	MIPS function annotations
1	YAL034W-A	99
1	YBR211C	10	10.03	10.03.01	10.03.01.01	10.03.04	10.03.04.05
1	YDR254W	10	10.03	10.03.04	10.03.04.05	16	16.03	16.03.01
1	YDR318W	10	10.03	10.03.04	10.03.04.05	16	16.01
1	YDR383C	99
1	YGR179C	10	10.03	10.03.04	10.03.04.05	16	16.01
1	YIR010W	10	10.03	10.03.04	10.03.04.05
1	YJR135C	10	10.03	10.03.04	10.03.04.05	16	16.01
1	YLR381W	10	10.03	10.03.04	10.03.04.05	16	16.01	42	42.1	42.10.03
1	YPL018W	10	10.03	10.03.01	10.03.01.01	10.03.04	10.03.04.05	16	16.01
1	YPL233W	10	10.03	10.03.04	10.03.04.05
2	YAL033W	10	10.01	10.01.03	11	11.04	11.04.01	11.04.02
2	YAL034C	99
2	YAR002W	14	14.04	20	20.03	20.03.01	20.03.01.05	20.09	20.09.01
2	YBL018C	11	11.04	11.04.01	11.04.02
2	YBL041W	14	14.07	14.07.11	14.13	14.13.01	14.13.01.01
2	YBR052C	20	20.01	20.01.27
2	YBR221C	2	2.01	2.08
2	YBR257W	11	11.04	11.04.01	11.04.02
2	YDL007W	1	1.04	14	14.07	14.07.11	14.13	14.13.01	14.13.01.01	16	16.19	16.19.03
2	YDL097C	14	14.13	14.13.01	14.13.01.01	16	16.07
2	YDL147W	14	14.13	14.13.01	14.13.01.01
2	YDL216C	14	14.07	14.07.07	14.13	14.13.01	16	16.17	34	34.11	34.11.03	34.11.03.07
2	YDR032C	32	32.01	32.01.01
2	YDR148C	1	1.05	01.05.02	01.05.02.07	2	2.1
2	YDR179C	14	14.07	14.07.07	34	34.11	34.11.03	34.11.03.07
2	YDR427W	14	14.13	14.13.01	14.13.01.01	16	16.07
2	YER012W	14	14.07	14.07.11	14.13	14.13.01	14.13.01.01	32	32.01	43	43.01	43.01.03	43.01.03.09
2	YER021W	14	14.13	14.13.01	14.13.01.01
2	YER094C	14	14.07	14.07.11	14.13	14.13.01	14.13.01.01
2	YER151C	11	11.02	11.02.03	11.02.03.04	14	14.07	14.07.05	14.13	14.13.01
2	YER178W	2	2.01	2.08
2	YFL018C	1	1.01	01.01.09	01.01.09.01	01.01.09.01.02	01.01.09.02	01.01.09.02.01	01.01.11	01.01.11.02	01.01.11.02.02	01.01.11.03	01.01.11.03.02	01.01.11.04	01.01.11.04.02	1.05	1.06	1.07	01.07.01	2	2.08	2.1
2	YFR004W	14	14.07	14.07.11	14.13	14.13.01	14.13.01.01
2	YFR010W	14	14.07	14.07.05	14.13	14.13.01
2	YFR049W	12	12.01	12.01.01	42	42.16
2	YFR050C	14	14.07	14.07.11	14.13	14.13.01	14.13.01.01
2	YFR052W	10	10.03	10.03.01	14	14.07	14.07.11	14.13	14.13.01	14.13.01.01	32	32.01
2	YGL011C	14	14.07	14.07.11	14.13	14.13.01	14.13.01.01
2	YGR193C	1	1.05	1.07	01.07.01	2	2.01	2.08	16	16.01
2	YGR232W	14	14.13	14.13.01
2	YHL030W	14	14.13	16	16.01	42	42.01
2	YHR062C	11	11.04	11.04.01	11.04.02
2	YHR200W	14	14.07	14.07.11	14.13	14.13.01	14.13.01.01
2	YIL071C	14	14.07	14.07.07
2	YIL125W	1	1.05	01.05.02	01.05.02.07	2	2.1	16	16.21	16.21.11
2	YJL001W	14	14.07	14.07.11	14.13	14.13.01	14.13.01.01	32	32.01	43	43.01	43.01.03	43.01.03.09
2	YJL173C	10	10.01	10.01.02	10.01.03	10.01.03.05	10.01.05	10.01.05.01	10.01.05.03	16	16.03	16.03.01
2	YLL021W	16	16.01	16.07	30	30.01	30.01.05	30.01.05.05	30.01.05.05.01	34	34.11	34.11.03	34.11.03.07	40	40.01	40.01.03	42	42.04	42.04.03	43	43.01	43.01.03	43.01.03.05
2	YLL024C	14	14.01	14.04	16	16.19	16.19.03	20	20.09	20.09.04	20.09.07
2	YLR035C	10	10.01	10.01.05	10.01.05.01
2	YLR335W	14	14.04	16	16.07	20	20.01	20.01.10	20.01.21	20.09	20.09.01	42	42.1	42.10.05
2	YLR347C	14	14.04	20	20.01	20.01.10	20.09	20.09.01
2	YLR421C	14	14.07	14.07.11	14.13
2	YML092C	14	14.07	14.07.11	14.13	14.13.01	14.13.01.01
2	YMR025W	14	14.07	14.07.07	34	34.11	34.11.03	34.11.03.07
2	YMR167W	1	1.04	10	10.01	10.01.05	10.01.05.03	10.01.05.03.01	10.03	10.03.02	16	16.03	16.03.01	16.19	16.19.03
2	YMR308C	20	20.01	20.01.10	20.01.21	20.09	20.09.01
2	YMR310C	99
2	YMR314W	14	14.07	14.07.11	14.13	14.13.01	14.13.01.01
2	YNL010W	99
2	YNL071W	1	1.05	2	2.01	2.08
2	YNL082W	1	1.04	10	10.01	10.01.05	10.01.05.01	10.03	10.03.02	16	16.03	16.03.01	16.19	16.19.03
2	YNL189W	14	14.04	20	20.01	20.01.10	20.09	20.09.01	42	42.1
2	YNL221C	11	11.04	11.04.01	11.04.02
2	YNL282W	11	11.04	11.04.01	11.04.02
2	YOL038W	14	14.07	14.07.11	14.13	14.13.01	14.13.01.01
2	YOL087C	99
2	YOL117W	14	14.07	14.07.07	34	34.11	34.11.03	34.11.03.07
2	YOR261C	14	14.13	14.13.01	14.13.01.01
2	YOR362C	14	14.07	14.07.11	14.13	14.13.01	14.13.01.01
2	YPL020C	10	10.03	10.03.01	10.03.01.01	10.03.01.01.09	14	14.07	14.07.07	14.13	14.13.01
2	YPR103W	10	10.03	10.03.01	10.03.02	14	14.07	14.07.11	14.13	14.13.01	14.13.01.01	43	43.01	43.01.03	43.01.03.09
2	YPR108W	14	14.13	14.13.01	14.13.01.01	16	16.07
2	YPR174C	99
3	YCR002C	1	1.05	01.05.25	10	10.03	10.03.01	10.03.03	16	16.09	34	34.11	34.11.03	34.11.03.07	40	40.01	41	41.01	41.01.01	42	42.01	42.04	43	43.01	43.01.03	43.01.03.05	43.01.03.09
3	YDL225W	10	10.03	10.03.01	10.03.03	40	40.01	42	42.04	43	43.01	43.01.03	43.01.03.05
3	YHR107C	1	1.05	01.05.25	10	10.03	10.03.01	10.03.03	16	16.09	34	34.11	34.11.03	34.11.03.07	40	40.01	41	41.01	41.01.01	42	42.01	42.04	43	43.01	43.01.03	43.01.03.05
3	YJR076C	1	1.05	01.05.25	10	10.03	10.03.01	10.03.03	16	16.09	34	34.11	34.11.03	34.11.03.07	40	40.01	41	41.01	41.01.01	42	42.01	42.04	43	43.01	43.01.03	43.01.03.05
3	YJR092W	16	16.19	16.19.05	43	43.01	43.01.03	43.01.03.05
3	YKL085W	1	1.05	01.05.02	01.05.02.07	2	2.1	42	42.16
3	YLR314C	10	10.03	10.03.01	10.03.03	16	16.09	34	34.11	34.11.03	34.11.03.07	40	40.01	42	42.01	42.04	43	43.01	43.01.03	43.01.03.05
4	YAL029C	2	2.45	02.45.11	10	10.03	10.03.03	20	20.01	20.01.21	20.09	20.09.14	34	34.11	34.11.03	34.11.03.07	42	42.07	43	43.01	43.01.03	43.01.03.05
4	YAR042W	1	1.06	10	10.01	10.01.09	10.01.09.05
4	YAR044W	99
4	YBL056W	1	1.04	14	14.07	14.07.03	18	18.02	18.02.01	18.02.01.02	18.02.01.02.05	30	30.01	30.01.05	30.01.05.01	30.01.05.01.03	34	34.11	34.11.03	34.11.03.13
4	YBR097W	1	1.04	14	14.04	14.07	14.07.03	20	20.09	20.09.07	20.09.07.05	20.09.13
4	YBR109C	10	10.03	10.03.01	10.03.01.01	10.03.01.01.11	10.03.04	10.03.04.07	16	16.17	16.17.01	20	20.09	20.09.18	34	34.11	34.11.03	34.11.03.07	40	40.01	40.01.03	42	42.04	43	43.01	43.01.03	43.01.03.05
4	YBR125C	1	1.04	14	14.07	14.07.03
4	YBR130C	11	11.04	16	16.03	16.03.03	20	20.01	20.01.21	34	34.11	34.11.03	34.11.03.07	40	40.01	42	42.04	42.07	43	43.01	43.01.03	43.01.03.05
4	YBR136W	1	1.03	1.04	10	10.01	10.01.03	10.01.05	10.01.05.03	10.01.05.03.01	10.03	10.03.01	10.03.01.02	10.03.01.03	10.03.02	14	14.07	14.07.03	32	32.01	32.01.09
4	YBR143C	12	12.04	12.04.03
4	YBR177C	1	1.06
4	YBR202W	10	10.01	10.01.02	10.01.03	10.01.03.03	10.03	10.03.01	16	16.19	16.19.03
4	YDL019C	1	1.06	01.06.06	01.06.06.11
4	YDL229W	1	1.04	12	16	16.01	16.19	16.19.03	32	32.01	32.01.07
4	YDR035W	1	1.01	01.01.09	1.05	01.05.11	01.05.11.04	1.2	01.20.15
4	YDR071C	1	1.01	01.01.05	01.01.05.01	1.07	01.07.07	10	10.01	10.01.09	10.01.09.05
4	YDR150W	10	10.03	10.03.01	10.03.04	10.03.04.09	16	16.01	42	42.04	42.04.05
4	YDR172W	1	1.03	01.03.16	01.03.16.01	10	10.03	10.03.01	12	12.04	12.04.03
4	YDR186C	99
4	YEL055C	10	10.01	10.01.03	10.01.03.05	11	11.02	11.02.01	16	16.03	16.03.01
4	YER071C	99
4	YER089C	1	1.04	10	10.03	10.03.01	10.03.01.01	10.03.01.01.03	10.03.01.02	14	14.07	14.07.03	18	18.02	18.02.01	18.02.01.02	18.02.01.02.05	30	30.01	30.01.05	30.01.05.01	30.01.05.01.03	32	32.01	32.01.07	32.01.09	34	34.11	34.11.03	34.11.03.13
4	YER120W	1	1.05	01.05.25	10	10.01	10.01.09	10.01.09.05	11	11.02	11.02.03	11.02.03.04	14	14.04	16	16.01	20	20.01	20.01.10
4	YFL008W	1	1.04	10	10.03	10.03.01	10.03.01.01	10.03.01.01.09	10.03.01.01.11	10.03.04	10.03.04.03	16	16.03	16.03.01	16.19	16.19.03
4	YGL001C	1	1.06	01.06.06	01.06.06.11
4	YGL106W	2	2.45	02.45.11	10	10.03	10.03.03	20	20.09	20.09.13	20.09.14	20.09.18	20.09.18.09	20.09.18.09.01	42	42.29	43	43.01	43.01.03	43.01.03.05	43.01.03.09
4	YGR086C	1	1.04	01.04.04	18	18.02	18.02.01	18.02.01.02	18.02.01.02.05	32	32.01	32.01.05	34	34.11	34.11.09
4	YGR180C	1	1.03	01.03.07	10	10.01	10.01.03	10.01.05	10.01.05.01
4	YHL020C	1	1.06	01.06.02	01.06.02.01	01.06.10	11	11.02	11.02.03	11.02.03.01	11.02.03.04	18	18.02	18.02.09
4	YHR023W	2	2.45	02.45.11	10	10.03	10.03.03	20	20.09	20.09.14	32	32.01	32.01.03	40	40.01	42	42.04	43	43.01	43.01.03	43.01.03.05
4	YIL034C	16	16.01	20	20.09	20.09.18	20.09.18.09	20.09.18.09.01	32	32.01	32.01.03	34	34.11	34.11.03	34.11.03.07	40	40.01	42	42.01	42.04	42.04.03	43	43.01	43.01.03	43.01.03.05
4	YIL070C	2	2.13	02.13.03
4	YIL074C	1	1.01	01.01.09	01.01.09.02	01.01.09.02.01	16	16.21	16.21.07
4	YIL103W	1	1.2	01.20.31	14	14.07	14.07.09	32	32.05	32.05.05	32.05.05.01
4	YIR003W	99
4	YJL026W	1	1.03	01.03.07	10	10.01	10.01.03
4	YJL074C	1	1.04	10	10.03	10.03.01	10.03.01.01	10.03.01.01.09	10.03.02	10.03.04	10.03.04.03	16	16.19	16.19.03	43	43.01	43.01.03	43.01.03.09
4	YJR140C	10	10.03	10.03.01	10.03.01.01	10.03.01.01.03	10.03.04	10.03.04.01	11	11.02	11.02.03	11.02.03.01	11.02.03.04	18	18.02	18.02.09
4	YKL007W	16	16.01	20	20.09	20.09.18	20.09.18.09	20.09.18.09.01	32	32.01	32.01.03	34	34.11	34.11.03	34.11.03.07	40	40.01	42	42.01	42.04	42.04.03	43	43.01	43.01.03	43.01.03.05
4	YKL130C	11	11.04	16	16.03	16.03.03	20	20.01	20.01.21	34	34.11	34.11.03	34.11.03.07
4	YKL142W	12	12.01	12.01.01
4	YKL191W	1	1.01	1.2	01.20.31	14	14.07	14.07.09
4	YKR066C	20	20.01	20.01.15	32	32.01	32.01.01	32.07	32.07.07	32.07.07.05	42	42.16
4	YLR196W	99
4	YLR240W	1	1.04	1.06	14	14.04	14.07	14.07.03	20	20.09	20.09.13	20.09.18	30	30.01	30.01.09	30.01.09.11
4	YLR274W	10	10.01	10.01.02	10.01.03	10.01.03.03	10.01.09	10.01.09.05	10.03	10.03.01	16	16.19	16.19.03
4	YLR287C	99
4	YLR360W	14	14.04	20	20.09	20.09.13
4	YLR386W	1	1.06	18	18.02	18.02.01	18.02.01.01
4	YLR429W	16	16.01	16.06	40	40.01	42	42.04	42.04.03	42.04.05	43	43.01	43.01.03	43.01.03.05
4	YMR109W	2	2.45	02.45.11	20	20.09	20.09.14	20.09.16	20.09.16.09	20.09.16.09.03	20.09.18	20.09.18.09	20.09.18.09.01	32	32.01	32.01.03	34	34.11	34.11.03	34.11.03.13	42	42.01	43	43.01	43.01.03	43.01.03.05
4	YOR035C	16	16.01	20	20.01	20.01.13	20.01.21	20.09	20.09.18	34	34.11	34.11.03	34.11.03.07	42	42.04	42.04.03
4	YOR187W	12	12.04	12.04.02
4	YOR230W	10	10.03	10.03.02	11	11.02	11.02.03	11.02.03.01	18	18.02	18.02.09
4	YOR326W	2	2.45	02.45.11	20	20.09	20.09.07	20.09.13	20.09.14	20.09.16	20.09.18	20.09.18.09	20.09.18.09.01	42	42.25	42.29	43	43.01	43.01.03	43.01.03.05
4	YPL083C	11	11.04	11.04.02
4	YPL120W	14	14.04	14.07	14.07.11	14.07.11.01	14.13	20	20.09	20.09.07	20.09.13
4	YPL153C	1	1.03	1.04	10	10.01	10.01.05	10.01.05.01	10.03	10.03.01	10.03.01.03	14	14.07	14.07.03	30	30.01	30.01.05	30.01.05.01
4	YPL207W	99
5	YBR060C	10	10.01	10.01.03	10.01.03.03	10.01.09	10.01.09.05	11	11.02	11.02.03	11.02.03.04	34	34.11	34.11.03	34.11.03.07
5	YHR118C	10	10.01	10.01.03	10.01.03.03	10.01.09	10.01.09.05	11	11.02	11.02.03	11.02.03.04	34	34.11	34.11.03	34.11.03.07
5	YLL004W	10	10.01	10.01.03	10.01.03.03	10.01.09	10.01.09.05	11	11.02	11.02.03	11.02.03.04	34	34.11	34.11.03	34.11.03.07
5	YML065W	1	1.04	10	10.01	10.01.03	10.01.03.03	10.01.09	10.01.09.05	11	11.02	11.02.03	11.02.03.04	16	16.19	16.19.03	34	34.11	34.11.03	34.11.03.07
5	YNL261W	1	1.04	10	10.01	10.01.03	10.01.03.03	10.01.09	10.01.09.05	11	11.02	11.02.03	11.02.03.04	16	16.19	16.19.03	34	34.11	34.11.03	34.11.03.07
5	YPR162C	10	10.01	10.01.03	10.01.03.03	10.01.09	10.01.09.05	11	11.02	11.02.03	11.02.03.04	34	34.11	34.11.03	34.11.03.07
6	YBL058W	2	2.19	10	10.03	10.03.01	10.03.02	12	12.07	14	14.13	14.13.01	14.13.01.01	43	43.01	43.01.03	43.01.03.05	43.01.03.09
6	YBL090W	12	12.01	12.01.01	12.04	12.04.01	42	42.16
6	YBR146W	12	12.01	12.01.01	42	42.16
6	YBR170C	14	14.04	14.13	14.13.01	14.13.01.01	20	20.09	20.09.01
6	YBR251W	12	12.01	12.01.01	42	42.16
6	YDL126C	1	1.04	10	10.03	10.03.01	14	14.13	14.13.01	14.13.01.01	16	16.19	16.19.03	20	20.01	20.01.10	20.09	20.09.07	20.09.07.27	40	40.1	40.10.02
6	YDR036C	1	1.05	1.06	01.06.05	20	20.09	20.09.18	20.09.18.09	20.09.18.09.01
6	YDR041W	12	12.01	12.01.01	42	42.16
6	YDR049W	99
6	YDR175C	2	2.13	02.13.03	12	12.01	12.01.01	42	42.16
6	YDR337W	12	12.01	12.01.01	16	16.03	16.03.03	42	42.16
6	YDR347W	12	12.01	12.01.01	42	42.16
6	YER091C	1	1.01	01.01.06	01.01.06.05	01.01.06.05.01
6	YGL129C	12	12.01	12.01.01	42	42.16
6	YGL232W	11	11.06	11.06.02	16	16.03	16.03.03
6	YGL246C	1	1.03	01.03.16	01.03.16.01	11	11.04	11.04.01	18	18.02	18.02.01
6	YGR048W	11	11.04	11.04.03	14	14.13	14.13.01	14.13.01.01	16	16.01	20	20.01	20.01.10
6	YGR061C	1	1.03	01.03.01	01.03.01.03
6	YGR084C	12	12.01	12.01.01	42	42.16
6	YGR165W	2	2.13	02.13.03	12	12.01	12.01.01	42	42.16
6	YGR215W	12	12.01	12.01.01	42	42.16
6	YHL004W	12	12.01	12.01.01	16	16.03	16.03.03	42	42.16
6	YHR012W	14	14.04	20	20.09	20.09.07	20.09.13	42	42.25
6	YIL093C	12	12.01	12.01.01	42	42.16
6	YJL154C	14	14.04	20	20.09	20.09.07	20.09.07.05	20.09.13	42	42.07
6	YJR101W	12	12.01	12.01.01	42	42.16
6	YJR113C	12	12.01	12.01.01	42	42.16
6	YKL003C	12	12.01	12.01.01	42	42.16
6	YKL155C	12	12.01	12.01.01	42	42.16
6	YMR158W	12	12.01	12.01.01	42	42.16
6	YMR188C	2	2.13	02.13.03	12	12.01	12.01.01	42	42.16
6	YNL137C	12	12.01	12.01.01	42	42.16
6	YNL186W	11	11.02	11.02.03	11.02.03.04	14	14.07	14.07.05	14.13	14.13.01
6	YNL306W	12	12.01	12.01.01	42	42.16
6	YNR037C	12	12.01	12.01.01	42	42.16
6	YOR048C	11	11.04	11.04.01	20	20.09	20.09.01
6	YOR069W	14	14.04	20	20.01	20.01.10	20.09	20.09.07	20.09.07.05
6	YOR158W	12	12.01	12.01.01	42	42.16
6	YOR243C	11	11.06	11.06.02
6	YPL013C	12	12.01	12.01.01	42	42.16
6	YPL118W	12	12.01	12.01.01	12.04	12.04.01	42	42.16
7	YDL015C	1	1.06
7	YFL022C	12	12.1
7	YLR060W	12	12.1
8	YAL005C	1	1.04	14	14.01	14.04	16	16.01	16.19	16.19.03	20	20.09	20.09.01	20.09.05	32	32.01	32.01.07
8	YAL026C	1	1.04	11	11.04	11.04.01	16	16.19	16.19.03	20	20.01	20.01.01	20.01.01.01	20.01.10	20.01.13	20.03	20.03.22	20.09	20.09.07	20.09.07.06
8	YBR127C	20	20.01	20.01.01	20.01.01.01	20.01.15	20.03	20.03.22	20.09	20.09.13	34	34.01	34.01.01	34.01.01.03
8	YBR169C	14	14.01	32	32.01
8	YBR288C	20	20.09	20.09.07	20.09.18
8	YCR012W	1	1.04	1.05	01.05.02	01.05.02.07	2	2.01	16	16.19	16.19.03
8	YDR050C	1	1.05	01.05.02	01.05.02.07	2	2.01
8	YDR140W	14	14.07
8	YDR161W	99
8	YDR202C	34	34.01	34.01.01	34.01.01.03	42	42.25
8	YDR331W	1	1.06	14	14.07
8	YDR434W	14	14.07	42	42.07
8	YDR516C	1	1.05	43	43.01	43.01.03	43.01.03.09
8	YEL013W	14	14.04	14.13	14.13.04	16	16.01	20	20.09	20.09.13	42	42.25
8	YEL051W	20	20.01	20.01.01	20.01.01.01	20.01.15	20.03	20.03.22	20.09	20.09.13	34	34.01	34.01.01	34.01.01.03
8	YGR020C	20	20.01	20.01.01	20.01.01.01	20.01.15	20.03	20.03.22	20.09	20.09.13	34	34.01	34.01.01	34.01.01.03
8	YGR261C	20	20.09	20.09.07	20.09.18
8	YHR039C-A	2	2.16	10	10.01	10.01.05	10.01.05.03	10.01.05.03.01
8	YHR174W	1	1.05	01.05.02	01.05.02.07	1.2	01.20.15	2	2.01
8	YIL053W	1	1.04	1.05	32	32.01	32.01.03
8	YJL006C	11	11.02	11.02.03	11.02.03.04	14	14.07	14.07.03	18	18.02	18.02.01
8	YJL012C	42	42.25
8	YJR033C	2	2.11	02.11.05	34	34.01	34.01.01	34.01.01.03
8	YKL060C	1	1.05	01.05.02	01.05.02.07	2	2.01	2.07
8	YKL080W	14	14.1	20	20.01	20.01.01	20.01.01.01	20.01.15	20.03	20.03.22	20.09	20.09.13	34	34.01	34.01.01	34.01.01.01	34.01.01.03
8	YKL119C	14	14.1	34	34.01	34.01.01	34.01.01.03
8	YKL139W	1	1.04	11	11.02	11.02.03	11.02.03.04	14	14.07	14.07.03
8	YLR088W	1	1.06	14	14.07	20	20.09	20.09.18
8	YLR447C	14	14.1	20	20.01	20.01.01	20.01.01.01	20.01.15	20.03	20.03.22	20.09	20.09.13	34	34.01	34.01.01	34.01.01.03
8	YML112W	1	1.04	11	11.02	11.02.03	11.02.03.04	14	14.07	14.07.03
8	YMR029C	10	10.03	10.03.01	10.03.01.02	34	34.11	34.11.03	34.11.03.07
8	YMR052W	10	10.03	10.03.01	10.03.01.02	34	34.11	34.11.03	34.11.03.07
8	YMR134W	34	34.01	34.01.01	34.01.01.01
8	YNL192W	1	1.05	01.05.03	10	10.03	10.03.03	34	34.11	34.11.03	34.11.03.07	43	43.01	43.01.03	43.01.03.05	43.01.03.09
8	YNL271C	10	10.03	10.03.03	10.03.05	10.03.05.01	16	16.01	16.07	20	20.01	20.01.21	30	30.01	30.01.05	30.01.05.05	30.01.05.05.01	32	32.01	32.01.03	34	34.11	34.11.03	34.11.03.07	40	40.01	42	42.04	42.04.03	42.29	43	43.01	43.01.03	43.01.03.05
8	YNR046W	11	11.06	11.06.02
8	YNR050C	1	1.01	01.01.06	01.01.06.06	01.01.06.06.01	01.01.06.06.01.03	01.01.06.06.02	16	16.21	16.21.07
8	YOL124C	11	11.06	11.06.02	16	16.03	16.03.03
8	YOR098C	14	14.04	16	16.01	16.07	20	20.01	20.01.10	20.01.21	20.09	20.09.01	42	42.1	42.10.05
8	YOR164C	99
8	YOR270C	1	1.04	14	14.04	14.1	20	20.01	20.01.01	20.01.01.01	20.01.15	20.03	20.03.22	20.09	20.09.13	34	34.01	34.01.01	34.01.01.03
8	YOR332W	14	14.1	20	20.01	20.01.01	20.01.01.01	20.01.15	20.03	20.03.22	20.09	20.09.13	34	34.01	34.01.01	34.01.01.03
8	YPL195W	20	20.09	20.09.07	20.09.18
8	YPR036W	20	20.01	20.01.01	20.01.01.01	20.01.15	20.03	20.03.22	20.09	20.09.13	34	34.01	34.01.01	34.01.01.03
9	YAL016W	1	1.04	10	10.03	10.03.01	10.03.01.03	10.03.03	11	12	14	14.07	14.07.03	40	40.01	42	42.04	42.04.03	42.29	43	43.01	43.01.03	43.01.03.05
9	YAL024C	10	10.03	10.03.01	18	18.02	18.02.03
9	YBL017C	14	14.04	16	16.01	20	20.09	20.09.07	20.09.13
9	YBL045C	2	2.11	2.13	02.13.03
9	YBR009C	10	10.01	10.01.09	10.01.09.05	11	11.02	11.02.03	11.02.03.04	16	16.03	16.03.01
9	YBR103W	10	10.01	10.01.09	10.01.09.05	10.03	10.03.02	11	11.02	11.02.03	11.02.03.04	14	14.07	14.07.04	32	32.01
9	YBR208C	1	1.01	01.01.05	01.01.05.03	1.02	01.02.02	01.02.02.09	01.02.02.09.01	1.03	01.03.01	16	16.19	16.19.03	16.21	16.21.15
9	YBR234C	40	40.01	42	42.04	42.04.03	43	43.01	43.01.03	43.01.03.05
9	YCR033W	10	10.01	10.01.09	10.01.09.05	10.03	10.03.02	14	14.07	14.07.04
9	YDL029W	10	10.03	10.03.03	16	16.01	20	20.09	20.09.18	40	40.01	42	42.04	42.04.03	43	43.01	43.01.03	43.01.03.05
9	YDL047W	1	1.04	10	10.03	10.03.01	10.03.01.01	10.03.01.01.03	14	14.07	14.07.03	30	30.01	30.01.05	30.01.05.01	42	42.01	42.04	42.04.03	43	43.01	43.01.03	43.01.03.05
9	YDL058W	14	14.1	20	20.09	20.09.07	20.09.07.03
9	YDL134C	1	1.04	1.05	01.05.25	10	10.03	10.03.01	10.03.01.01	10.03.01.01.03	10.03.01.03	12	14	14.07	14.07.03	40	40.01	42	42.04	42.04.03	42.29	43	43.01	43.01.03	43.01.03.05
9	YDL188C	1	1.04	1.05	01.05.25	10	10.03	10.03.01	10.03.01.01	10.03.01.01.03	10.03.01.03	12	14	14.07	14.07.03	40	40.01	42	42.01	42.04	42.04.03	42.29	43	43.01	43.01.03	43.01.03.05
9	YDR155C	14	14.01	32	32.01
9	YDR300C	1	1.01	01.01.03	01.01.03.03	01.01.03.03.01	1.04
9	YEL056W	10	10.01	10.01.09	10.01.09.05	11	11.02	11.02.03	11.02.03.04	14	14.07	14.07.04
9	YER157W	20	20.01	20.01.10	20.09	20.09.07	20.09.07.03	20.09.07.05	20.09.07.29
9	YFR006W	14	14.13
9	YFR019W	1	1.04	1.06	14	14.04	20	20.09	20.09.13	32	32.01	42	42.25
9	YFR040W	1	1.04	10	10.03	10.03.01	10.03.01.01	10.03.01.01.03	14	14.07	14.07.03	30	30.01	30.01.05	30.01.05.01	43	43.01	43.01.03	43.01.03.05
9	YGL005C	20	20.09	20.09.07	20.09.07.05
9	YGL190C	1	1.04	10	10.03	10.03.01	10.03.01.03	10.03.03	12	14	14.07	14.07.03	32	32.01	40	40.01	42	42.04	42.04.03	42.29	43	43.01	43.01.03	43.01.03.05
9	YGL194C	10	10.01	10.01.09	10.01.09.05	10.03	10.03.02	11	11.02	11.02.03	11.02.03.04	14	14.07	14.07.04
9	YGL197W	43	43.01	43.01.03	43.01.03.09
9	YGL223C	20	20.09	20.09.07	20.09.07.05	20.09.07.29
9	YGR120C	16	16.01	20	20.09	20.09.07	20.09.07.03	20.09.07.05	20.09.07.29
9	YGR161C	1	1.04	14	14.07	14.07.03
9	YGR170W	1	1.06	01.06.02	01.06.02.01	1.2	01.20.19
9	YGR194C	1	1.04	1.05	01.05.02	01.05.02.07	16	16.19	16.19.03
9	YGR196C	99
9	YHR158C	34	34.11	34.11.03	34.11.03.07	40	40.01	40.01.03	40.01.03.01	41	41.01	41.01.01	43	43.01	43.01.03	43.01.03.05
9	YIL062C	14	14.1	16	16.01	16.07	20	20.09	20.09.14	42	42.04	42.04.03	43	43.01	43.01.03	43.01.03.05
9	YIL112W	10	10.01	10.01.09	10.01.09.05	10.03	10.03.02	11	11.02	11.02.03	11.02.03.04	14	14.07	14.07.04
9	YIL142W	14	14.01	16	16.01	32	32.01	32.01.07	42	42.04
9	YJL098W	1	1.04	10	10.03	10.03.01	10.03.01.01	10.03.01.01.03	14	14.07	14.07.03	30	30.01	30.01.05	30.01.05.01	43	43.01	43.01.03	43.01.03.05
9	YJR064W	14	14.01	16	16.01	32	32.01	32.01.07	42	42.04
9	YJR065C	16	16.01	20	20.09	20.09.14	42	42.04	42.04.03
9	YJR138W	10	42	42.1
9	YKL013C	14	14.1	16	16.07	20	20.09	20.09.14	42	42.04	42.04.03	43	43.01	43.01.03	43.01.03.05
9	YKR027W	1	1.05
9	YKR028W	1	1.04	10	10.03	10.03.01	10.03.01.01	10.03.01.01.03	14	14.07	14.07.03	30	30.01	30.01.05	30.01.05.01	43	43.01	43.01.03	43.01.03.05
9	YKR029C	10	10.01	10.01.09	10.01.09.05	10.03	10.03.02	14	14.07	14.07.04
9	YLL022C	10	10.01	10.01.09	10.01.09.05
9	YLR310C	1	1.02	01.02.07	1.03	01.03.13	1.05	01.05.25	10	10.03	10.03.01	10.03.01.01	10.03.01.01.01	10.03.02	18	18.02	18.02.03	18.02.05	30	30.01	30.01.05	30.01.05.05	30.01.05.05.01	34	34.01	34.01.01	34.01.01.01	34.11	34.11.12
9	YLR370C	20	20.09	20.09.14	42	42.04	42.04.03
9	YML071C	20	20.09	20.09.07	20.09.07.05
9	YML109W	10	10.01	10.01.09	10.01.09.05	10.03	10.03.01	40	40.01	40.2	42	42.04	43	43.01	43.01.03	43.01.03.05
9	YMR176W	42	42.01
9	YMR273C	10	10.01	10.01.09	10.01.09.05	10.03	10.03.01	16	16.01	32	32.01	40	40.01	40.2	42	42.04	43	43.01	43.01.03	43.01.03.05
9	YNL030W	10	10.01	10.01.09	10.01.09.05	11	11.02	11.02.03	11.02.03.04	16	16.03	16.03.01
9	YNL041C	20	20.09	20.09.07	20.09.07.05
9	YNL051W	20	20.09	20.09.07	20.09.07.05
9	YNL212W	99
9	YNR016C	1	1.06	01.06.05	14	14.04	20	20.09	20.09.01	42	42.1	42.10.05
9	YNR035C	16	16.07	20	20.09	20.09.14	40	40.01
9	YOL054W	11	11.02	11.02.03	11.02.03.01	11.02.03.01.04
9	YOR014W	1	1.04	12	14	14.07	14.07.03	32	32.01
9	YOR267C	1	1.04	14	14.07	14.07.03	34	34.01
9	YPL001W	10	10.01	10.01.09	10.01.09.05	14	14.07	14.07.04	42	42.1	42.10.03
9	YPL049C	16	16.01	34	34.11	34.11.03	34.11.03.07	43	43.01	43.01.03	43.01.03.05
9	YPR105C	20	20.09	20.09.07	20.09.07.05	20.09.07.29
9	YPR191W	2	2.11	2.13	02.13.03	14	14.1
10	YAL032C	11	11.02	11.02.03	11.02.03.04	11.02.03.04.01	11.04	11.04.03	11.04.03.01
10	YAL036C	16	16.19	16.19.05
10	YBL026W	11	11.04	11.04.01	11.04.03	11.04.03.01
10	YBL074C	11	11.04	11.04.03	11.04.03.01	14	14.1
10	YBL085W	16	16.09	30	30.01	30.01.05	30.01.05.05	30.01.05.05.01	40	40.01	42	42.04	43	43.01	43.01.03	43.01.03.05
10	YBL104C	99
10	YBR055C	11	11.04	11.04.03	11.04.03.01
10	YBR065C	11	11.04	11.04.03	11.04.03.01	42	42.01
10	YBR094W	99
10	YBR119W	11	11.04	11.04.03	11.04.03.01	16	16.03	16.03.03
10	YBR152W	11	11.04	11.04.03	11.04.03.01	42	42.1
10	YCL037C	11	12	16	16.03	16.03.03	34	34.01	34.01.01	34.01.01.01
10	YCR063W	43	43.01	43.01.03	43.01.03.05
10	YCR077C	10	10.01	10.01.03	10.01.05	10.03	10.03.04	10.03.04.05	11	11.04	11.04.03	12	12.07
10	YDL030W	11	11.04	11.04.03	11.04.03.01	16	16.03	16.03.03
10	YDL043C	11	11.04	11.04.03	11.04.03.01	14	14.1	16	16.03	16.03.03
10	YDL051W	11	11.02	11.02.02	11.04	11.04.02	16	16.03	16.03.03
10	YDL087C	11	11.04	11.04.03	11.04.03.01	16	16.03	16.03.03
10	YDL098C	11	11.04	11.04.03	11.04.03.01
10	YDL160C	1	1.03	01.03.16	01.03.16.01	11	11.04	11.04.03	11.04.03.03	16	16.01
10	YDL167C	99
10	YDL175C	20	20.01	20.01.21
10	YDL209C	11	11.04	11.04.03	11.04.03.01
10	YDR037W	12	12.1
10	YDR225W	10	10.01	10.01.09	10.01.09.05	11	11.02	11.02.03	11.02.03.04	16	16.03	16.03.01
10	YDR235W	11	11.04	11.04.03	11.04.03.01	16	16.03	16.03.03
10	YDR240C	11	11.04	11.04.03	11.04.03.01	16	16.03	16.03.03
10	YDR283C	1	1.01	1.04	12	12.07	14	14.07	14.07.03
10	YDR364C	10	10.01	10.01.03	10.03	10.03.01	10.03.01.01	10.03.01.01.05	10.03.05	10.03.05.01	11	11.04	11.04.03	11.04.03.01	16	16.19
10	YDR378C	11	11.04	11.04.03	11.04.03.01
10	YDR416W	10	10.03	10.03.01	11	11.04	11.04.03	11.04.03.01
10	YDR432W	11	11.04	11.04.01	11.04.03	14	14.04	16	16.03	16.03.03	20	20.01	20.01.21	20.09	20.09.01
10	YDR473C	11	11.04	11.04.03	11.04.03.01	14	14.1
10	YEL015W	1	1.03	01.03.16	01.03.16.01
10	YER013W	11	11.04	11.04.03	11.04.03.01	16	16.19	16.19.03
10	YER029C	11	11.04	11.04.03	11.04.03.01
10	YER112W	11	11.04	11.04.01	11.04.03	11.04.03.01
10	YER146W	11	11.04	11.04.01	11.04.03	11.04.03.01
10	YER165W	11	11.04	11.04.03	12	12.04	12.07	16	16.03	16.03.03	20	20.01	20.01.21
10	YER172C	11	11.04	11.04.03	11.04.03.01	16	16.19	16.19.03
10	YGL049C	12	12.04	12.04.01
10	YGL094C	10	10.01	10.01.05	10.01.05.01	11	11.04	11.04.03	12	12.04
10	YGL100W	14	14.04	16	16.07	20	20.01	20.01.10	20.01.21	20.09	20.09.01	42	42.1	42.10.05	43	43.01	43.01.03	43.01.03.09
10	YGL120C	11	11.04	11.04.03	11.04.03.01	16	16.19	16.19.03
10	YGL128C	11	11.04	11.04.03	11.04.03.01	32	32.01
10	YGL173C	1	1.03	01.03.16	01.03.16.01	01.03.16.03	10	10.01	10.01.05	10.03	10.03.01	11	11.04	11.04.01	11.04.03	43	43.01	43.01.03	43.01.03.05
10	YGR013W	11	11.04	11.04.03	11.04.03.01	16	16.03	16.03.03
10	YGR074W	11	11.04	11.04.03	11.04.03.01	14	14.1	16	16.03	16.03.03
10	YGR075C	11	11.04	11.04.03	11.04.03.01
10	YGR091W	11	11.04	11.04.03	11.04.03.01
10	YGR162W	12	12.04	12.04.01
10	YGR233C	1	1.04	01.04.04	10	10.03	10.03.01	16	16.01	18	18.02	18.02.01	18.02.01.02	18.02.01.02.05	34	34.11	34.11.03	34.11.03.07	40	40.01
10	YGR250C	16	16.03	16.03.03
10	YGR278W	11	11.04	11.04.03	11.04.03.01
10	YHL034C	11	11.04	11.04.01	16	16.03	16.03.03
10	YHR086W	10	10.01	10.01.05	10.03	10.03.02	11	11.04	11.04.03	11.04.03.01	16	16.03	16.03.03
10	YHR156C	16	16.01
10	YHR165C	10	10.03	10.03.01	11	11.04	11.04.03	11.04.03.01
10	YIL061C	11	11.04	11.04.03	11.04.03.01	16	16.03	16.03.03
10	YIR001C	11	11.02	11.02.03	11.04	11.04.03	16	16.03	16.03.03	20	20.01	20.01.21
10	YIR009W	11	11.04	11.04.03	11.04.03.01	14	14.1	16	16.03	16.03.03
10	YJL005W	1	1.03	01.03.10	10	10.03	10.03.01	10.03.02	30	30.01	30.01.05	30.01.05.05	30.01.05.05.01	30.01.09	30.01.09.07	34	34.11	34.11.12	43	43.01	43.01.03	43.01.03.09
10	YJL050W	11	11.04	11.04.01	16	16.19	16.19.03	20	20.01	20.01.21	20.09	20.09.01
10	YJL080C	10	10.03	10.03.01	10.03.04	10.03.04.05	16	16.03	16.03.03	20	20.01	20.01.21	34	34.11	34.11.03	34.11.03.07
10	YJL124C	1	1.03	01.03.16	01.03.16.01	11	11.04	11.04.01	11.04.03	16	16.03	16.03.03
10	YJL155C	1	1.04	1.05	01.05.02	01.05.02.04	01.05.02.07	01.05.25	2	2.01	02.01.03
10	YJL203W	11	11.04	11.04.03	11.04.03.01	14	14.1	16	16.03	16.03.03
10	YJR050W	11	11.04	11.04.03	11.04.03.01
10	YJR084W	34	34.11	34.11.03	34.11.03.07
10	YKL012W	11	11.04	11.04.03	11.04.03.01	16	16.03	16.03.03
10	YKL025C	10	10.01	10.01.05	10.01.05.01	11	11.04	11.04.03	42	42.01
10	YKL173W	11	11.04	11.04.03	11.04.03.01	12	12.04	16	16.19	16.19.03
10	YKR022C	11	11.04	11.04.03	11.04.03.01
10	YLL036C	11	11.04	11.04.03	11.04.03.01
10	YLR117C	10	10.01	10.01.03	10.03	10.03.01	11	11.04	11.04.03	11.04.03.01
10	YLR147C	11	11.04	11.04.03	11.04.03.01	16	16.03	16.03.03
10	YLR183C	11	11.02	11.02.03	11.02.03.04
10	YLR226W	10	10.03	10.03.01	10.03.01.01	10.03.01.01.11	11	11.02	11.02.03	11.02.03.04	18	18.02	18.02.01
10	YLR275W	11	11.04	11.04.03	11.04.03.01
10	YLR298C	11	11.04	11.04.03	11.04.03.01	16	16.03	16.03.03
10	YLR345W	1	1.05	01.05.25	2	2.01
10	YLR424W	11	11.04	11.04.03	11.04.03.01	16	16.03	16.03.03
10	YLR430W	11	11.04	11.04.01	11.04.02	16	16.19	16.19.03
10	YML046W	11	11.04	11.04.03	11.04.03.01	16	16.03	16.03.03
10	YML049C	11	11.04	11.04.03	11.04.03.01	14	14.1	16	16.03	16.03.03	20	20.09	20.09.07
10	YML056C	1	1.03	01.03.01
10	YML091C	11	11.04	11.04.02	12	42	42.16
10	YML117W	16	16.03	16.03.03
10	YMR080C	1	1.03	01.03.16	01.03.16.01	1.04	10	10.01	11	11.04	12	12.07	16	16.19	16.19.03
10	YMR083W	1	1.05	2	2.16	02.16.01
10	YMR125W	99
10	YMR213W	10	10.03	10.03.01	11	11.04	11.04.03	11.04.03.01
10	YMR230W	12	12.01	12.01.01
10	YMR239C	11	11.04	11.04.01	11.04.02	16	16.03	16.03.03
10	YMR240C	11	11.04	11.04.03	11.04.03.01	14	14.1	16	16.01	16.03	16.03.03
10	YMR268C	11	11.04	11.04.03	11.04.03.01	14	14.1
10	YMR288W	11	11.04	11.04.03	11.04.03.01	14	14.1	16	16.03	16.03.03
10	YNL118C	1	1.03	01.03.16	01.03.16.01	2	2.13	11	11.04	16	16.03	16.03.03	18	18.02	18.02.01	18.02.01.01
10	YNL138W	1	1.03	01.03.10	16	16.01	30	30.01	30.01.05	30.01.05.05	30.01.05.05.01	40	40.01	42	42.04	43	43.01	43.01.03	43.01.03.05
10	YNL147W	1	1.03	01.03.16	01.03.16.01	11	11.04	11.04.03	11.04.03.01	16	16.03	16.03.03
10	YNL224C	99
10	YNL251C	11	11.02	11.02.03	11.02.03.01	11.02.03.01.07	11.02.03.04	16	16.03	16.03.03
10	YOL001W	1	1.04	01.04.04	11	11.02	11.02.03	11.02.03.04	18	18.02	18.02.01
10	YOL115W	1	1.03	01.03.16	01.03.16.01	10	10.01	10.01.02	10.01.03	10.01.03.05	10.03	10.03.01	10.03.01.01	10.03.01.01.09	10.03.04	10.03.04.03	11	11.04	11.04.01	11.04.02	16	16.03	16.03.01
10	YOL139C	10	10.03	10.03.01	12	12.04	12.04.01	43	43.01	43.01.03	43.01.03.09
10	YOL149W	1	1.03	01.03.16	01.03.16.01	11	11.04	11.04.03	16	16.03	16.03.03
10	YOR308C	11	11.04	11.04.03	11.04.03.01
10	YOR319W	11	11.04	11.04.03	11.04.03.01	16	16.03	16.03.03
10	YPL031C	1	1.04	01.04.04	1.05	01.05.25	2	2.19	10	10.03	10.03.01	11	11.02	11.02.03	11.02.03.04	14	14.07	14.07.03
10	YPL151C	11	11.04	11.04.03	11.04.03.01
10	YPL178W	10	10.03	10.03.01	11	11.04	11.04.03	11.04.03.01
10	YPL190C	11	11.02	11.02.03	11.02.03.04	11.04	11.04.03	16	16.03	16.03.03	20	20.01	20.01.21
10	YPL213W	11	11.04	11.04.03	11.04.03.01	14	14.1
10	YPL219W	1	1.05	01.05.25	2	2.19	18	18.02	18.02.01
10	YPR057W	11	11.04	11.04.03	11.04.03.01	14	14.1	16	16.03	16.03.03
10	YPR082C	10	10.03	10.03.01	11	11.04	11.04.03	11.04.03.01
10	YPR101W	11	11.04	11.04.03	11.04.03.01
10	YPR161C	1	1.04	10	10.03	10.03.01	11	14	14.07	14.07.03	34	34.11	34.11.03	34.11.03.07	40	40.01
10	YPR178W	11	11.04	11.04.03	11.04.03.01	14	14.1
11	YAL021C	1	1.01	01.01.13	1.03	01.03.16	01.03.16.01	1.05	01.05.25	10	10.03	10.03.01	10.03.01.01	10.03.01.01.01	11	11.02	11.02.03	11.02.03.04	11.04
11	YBL035C	10	10.01	10.01.03	10.01.03.03	10.01.03.05
11	YBL084C	10	10.03	10.03.01	10.03.01.01	10.03.01.01.11	14	14.07	14.07.05	14.1	14.13	14.13.01	14.13.01.01	16	16.01	16.19	16.19.03
11	YBR087W	10	10.01	10.01.03	10.01.03.05	10.01.05	10.01.05.01	10.03	10.03.01	10.03.01.01	10.03.01.01.09	10.03.01.03	16	16.03	16.03.01	18	18.02	18.02.01
11	YBR181C	12	12.01	12.01.01
11	YCR093W	1	1.03	01.03.16	01.03.16.01	10	10.03	10.03.01	11	11.02	11.02.03	11.02.03.04	11.04	34	34.11	34.11.03	34.11.03.07	43	43.01	43.01.03	43.01.03.05
11	YDR118W	10	10.03	10.03.01	10.03.01.01	10.03.01.01.11	14	14.07	14.07.05	14.1	14.13	14.13.01	14.13.01.01	16	16.01	16.19	16.19.03
11	YDR292C	14	14.04	16	16.01	16.19	16.19.05	20	20.01	20.01.10
11	YDR311W	10	10.01	10.01.05	10.01.05.01	11	11.02	11.02.03	11.02.03.01	11.02.03.01.01	11.02.03.04
11	YGR134W	11	11.02	11.02.03	11.02.03.04
11	YHR166C	10	10.03	10.03.01	10.03.01.01	10.03.01.01.11	14	14.07	14.07.05	14.1	14.13	14.13.01	14.13.01.01	16	16.01	16.19	16.19.03	42	42.04
11	YIR008C	10	10.01	10.01.03	10.01.03.03	10.01.03.05	10.03	10.03.02
11	YJR068W	10	10.01	10.01.03	10.01.03.05	10.01.05	10.01.05.01	10.03	10.03.01	10.03.01.01	10.03.01.01.09	10.03.01.03	16	16.03	16.03.01	16.19	18	18.02	18.02.01
11	YKL022C	10	10.03	10.03.01	10.03.01.01	10.03.01.01.11	14	14.07	14.07.05	14.1	14.13	14.13.01	14.13.01.01	16	16.01	16.19	16.19.03
11	YKL028W	11	11.02	11.02.03	11.02.03.01	11.02.03.01.01	11.02.03.04
11	YKL045W	10	10.01	10.01.03	10.01.03.03	10.01.03.05	10.01.05	10.01.05.01	32	32.01	32.01.09
11	YKL154W	14	14.04	16	16.01	16.19	16.19.05	20	20.01	20.01.10
11	YKR018C	99
11	YLR005W	10	10.01	10.01.05	10.01.05.01	11	11.02	11.02.03	11.02.03.01	11.02.03.01.01	11.02.03.04	12	12.04
11	YLR102C	10	10.03	10.03.01	10.03.01.01	10.03.01.01.11	14	14.07	14.07.05	14.1	14.13	14.13.01	14.13.01.01	16	16.01	16.19	16.19.03
11	YLR127C	10	10.03	10.03.01	10.03.01.01	10.03.01.01.11	14	14.07	14.07.05	14.1	14.13	14.13.01	14.13.01.01	16	16.01	16.19	16.19.03
11	YLR249W	12	12.04	12.04.02	42	42.01
11	YLR432W	1	1.03	01.03.01	01.03.01.03
11	YMR078C	10	10.03	10.03.01	10.03.01.01	10.03.01.01.09	10.03.04	10.03.04.03
11	YNL023C	11	11.02	11.02.03	11.02.03.04
11	YNL102W	10	10.01	10.01.03	10.01.03.03	10.01.03.05	10.01.05	10.01.05.01	32	32.01	32.01.09
11	YNL172W	10	10.03	10.03.01	10.03.01.01	10.03.01.01.11	14	14.07	14.07.05	14.1	14.13	14.13.01	14.13.01.01	16	16.01	16.19	16.19.03
11	YNL288W	11	11.02	11.02.03	11.02.03.04
11	YNL290W	1	1.04	10	10.01	10.01.03	10.01.03.05	10.01.05	10.01.05.01	10.03	10.03.01	10.03.01.01	10.03.01.01.09	16	16.03	16.03.01	16.19	16.19.03	18	18.02	18.02.01
11	YNR029C	99
11	YNR052C	1	1.03	01.03.16	01.03.16.01	1.05	01.05.25	11	11.02	11.02.03	11.02.03.04	11.04	43	43.01	43.01.03	43.01.03.09
11	YOL094C	10	10.01	10.01.03	10.01.03.05	10.01.05	10.01.05.01	10.03	10.03.01	10.03.01.01	10.03.01.01.09	16	16.03	16.03.01	16.19	18	18.02	18.02.01
11	YOR144C	10	10.01	10.01.03	10.01.05	10.01.05.03	32	32.01	32.01.09	38	38.07	42	42.1	42.10.03
11	YOR217W	10	10.01	10.01.03	10.01.03.05	10.01.05	10.01.05.01	10.03	10.03.01	16	16.19
11	YOR249C	10	10.01	10.01.09	10.01.09.05	10.03	10.03.01	10.03.01.01	10.03.01.01.11	14	14.07	14.07.05	14.1	14.13	14.13.01	14.13.01.01	16	16.01	16.19	16.19.03
11	YPR056W	10	10.01	10.01.05	10.01.05.01	11	11.02	11.02.03	11.02.03.01	11.02.03.01.01	11.02.03.04
12	YAL042W	20	20.09	20.09.07	20.09.07.03
12	YBL023C	10	10.01	10.01.02	10.01.03	10.01.03.03	16	16.19	16.19.03
12	YBL038W	12	12.01	12.01.01	12.04	12.04.02	42	42.16
12	YBR122C	12	12.01	12.01.01	42	42.16
12	YBR126C	1	1.05	01.05.02	01.05.02.04	01.05.02.07	01.05.25	2	2.19	32	32.01
12	YBR229C	1	1.05	01.05.02	01.05.02.04	01.05.02.07	2	2.19	42	42.01
12	YBR265W	1	1.06
12	YBR282W	12	12.01	12.01.01	42	42.16
12	YCL014W	10	10.03	10.03.03	43	43.01	43.01.03	43.01.03.05
12	YCR046C	2	2.13	12	12.01	12.01.01	42	42.16
12	YCR071C	12	12.01	12.01.01	42	42.16
12	YDL145C	20	20.09	20.09.07	20.09.07.03
12	YDR074W	1	1.04	1.05	2	2.19	32	32.01
12	YDR116C	2	2.13	02.13.03	12	12.01	12.01.01	42	42.16
12	YDR164C	16	16.01	20	20.09	20.09.07	20.09.07.27	20.09.16	20.09.16.09	20.09.16.09.03
12	YDR237W	12	12.01	12.01.01	42	42.16
12	YDR238C	20	20.09	20.09.07	20.09.07.03
12	YDR296W	10	10.01	10.01.05	11	11.02	11.02.03	11.02.03.04	11.02.03.04.03
12	YDR322W	12	12.01	12.01.01	42	42.16
12	YDR405W	12	12.01	12.01.01	42	42.16
12	YDR462W	12	12.01	12.01.01	42	42.16
12	YER107C	14	14.04	16	16.07	20	20.01	20.01.10	20.01.21	20.09	20.09.01	42	42.1	42.10.05
12	YFR002W	14	14.04	16	16.07	20	20.01	20.01.10	20.01.21	20.09	20.09.01	42	42.1	42.10.05
12	YFR051C	16	16.01	20	20.09	20.09.07	20.09.07.03
12	YGR119C	14	14.04	16	16.07	20	20.01	20.01.10	20.01.21	20.09	20.09.01	42	42.1	42.10.05
12	YGR220C	12	12.01	12.01.01	12.04	12.04.02	42	42.16
12	YHR147C	12	12.01	12.01.01	42	42.16
12	YHR208W	1	1.01	01.01.11	01.01.11.02	01.01.11.02.01	01.01.11.02.02	01.01.11.03	01.01.11.03.01	01.01.11.03.02	01.01.11.04	01.01.11.04.01	01.01.11.04.02	10	10.03	10.03.01
12	YIL076W	14	14.04	20	20.09	20.09.07	20.09.07.03	20.09.07.25
12	YIL104C	1	1.03
12	YIL115C	12	12.01	16	16.07	20	20.01	20.01.21	20.09	20.09.01	42	42.1	42.10.05
12	YJL041W	11	11.02	11.02.02	12	12.01	14	14.04	16	16.07	20	20.01	20.01.10	20.01.21	20.09	20.09.01	42	42.1	42.10.05
12	YJL061W	14	14.04	16	16.07	20	20.01	20.01.10	20.01.21	20.09	20.09.01	42	42.1	42.10.05
12	YJL063C	12	12.01	12.01.01	42	42.16
12	YJR148W	1	1.01	01.01.11	01.01.11.02	01.01.11.02.01	01.01.11.02.02	01.01.11.03	01.01.11.03.01	01.01.11.03.02	01.01.11.04	01.01.11.04.01	01.01.11.04.02
12	YKL167C	12	12.01	12.01.01	42	42.16
12	YKR006C	12	12.01	12.01.01	42	42.16
12	YKR067W	1	1.06	01.06.02	01.06.02.01	20	20.03
12	YKR085C	12	12.01	12.01.01	42	42.16
12	YLR189C	1	1.06
12	YLR312W-A	99
12	YLR439W	12	12.01	12.01.01	42	42.16
12	YML009C	12	12.01	12.01.01	42	42.16
12	YML025C	12	12.01	12.01.01	42	42.16
12	YML067C	20	20.09	20.09.07	20.09.07.03
12	YML100W	1	1.05	01.05.02	01.05.02.04	2	2.19	18	18.02	18.02.01	32	32.01
12	YMR024W	12	12.01	12.01.01	42	42.16
12	YMR047C	11	11.04	11.04.02	14	14.04	16	16.07	20	20.01	20.01.10	20.01.21	20.09	20.09.01	42	42.1	42.10.05
12	YMR064W	11	12	12.07
12	YMR098C	99
12	YMR193W	12	12.01	12.01.01	42	42.16
12	YMR225C	12	12.01	12.01.01	42	42.16
12	YMR261C	1	1.05	01.05.02	01.05.02.04	01.05.02.07	2	2.19	32	32.01
12	YNL005C	12	12.01	12.01.01	12.04	12.04.02	42	42.16
12	YNL177C	2	2.13	02.13.03	12	12.01	12.01.01	42	42.16
12	YNL209W	1	1.04	12	16	16.01	16.19	16.19.03	32	32.01	32.01.07
12	YNL252C	12	12.01	12.01.01	42	42.16
12	YNL284C	12	12.01	12.01.01	42	42.16
12	YOR150W	12	12.01	12.01.01	42	42.16
12	YOR201C	11	11.04	11.04.01	11.06	11.06.01
12	YOR204W	11	11.04	11.04.03	11.04.03.01	12	12.04	12.04.01
12	YPL010W	16	16.01	20	20.09	20.09.07
12	YPL183W-A	99
12	YPR100W	2	2.13	02.13.03	12	12.01	12.01.01	42	42.16
13	YAL043C	11	11.02	11.02.03	11.02.03.01	11.02.03.01.07	11.04	11.04.02	11.04.03	11.04.03.01	11.04.03.05	16	16.03	16.03.03
13	YAR003W	10	10.01	10.01.09	10.01.09.05	11	11.02	11.02.03	11.02.03.04	11.02.03.04.01	14	14.07	14.07.09	42	42.1	42.10.03
13	YAR014C	40	40.01
13	YBL075C	1	1.04	14	14.01	14.04	16	16.19	16.19.03	20	20.09	20.09.05	32	32.01
13	YBR105C	2	2.01	02.01.03	14	14.13	14.13.04	20	20.09	20.09.13
13	YBR175W	10	10.01	10.01.09	10.01.09.05	14	14.07	14.07.09	42	42.1	42.10.03
13	YBR279W	11	11.02	11.02.03	11.02.03.01	11.02.03.01.04	11.02.03.04
13	YCR073W-A	99
13	YDL033C	11	11.06	11.06.02
13	YDR001C	1	1.05	01.05.02	01.05.02.04	01.05.02.07	2	2.19	32	32.01
13	YDR028C	1	1.04	1.05	01.05.25	2	2.19	11	11.02	11.02.03	11.02.03.04	11.04	11.04.03	11.04.03.01	14	14.07	14.07.03	18	18.02	18.02.01	40	40.01
13	YDR069C	10	10.01	10.01.11	14	14.07	14.07.05	14.07.11	14.13	14.13.01	20	20.09	20.09.18	20.09.18.09	20.09.18.09.01	34	34.11	34.11.03	34.11.03.13	42	42.25	43	43.01	43.01.03	43.01.03.09
13	YDR099W	2	2.19	10	10.03	10.03.01	10.03.01.03	16	16.01	16.03	16.03.01	30	30.01	30.01.05	30.01.05.05	30.01.05.05.01	40	40.01	43	43.01	43.01.03	43.01.03.05	43.01.03.09
13	YDR195W	11	11.02	11.02.03	11.02.03.01	11.02.03.01.07	11.04	11.04.03	16	16.03	16.03.03
13	YDR228C	11	11.02	11.02.03	11.02.03.01	11.02.03.01.07	11.04	11.04.03	11.04.03.01	11.04.03.05	16	16.01	16.03	16.03.03
13	YDR301W	11	11.02	11.02.03	11.02.03.01	11.02.03.01.07	11.04	11.04.03	11.04.03.01	11.04.03.05	16	16.03	16.03.03
13	YDR328C	1	1.01	01.01.13	1.05	01.05.25	10	10.03	10.03.01	10.03.01.01	10.03.01.01.03	10.03.01.01.09	10.03.04	10.03.04.05	14	14.07	14.07.05	14.1	14.13	14.13.01	14.13.01.01	16	16.01	16.19	16.19.03
13	YDR422C	1	1.04	1.05	01.05.25	14	14.07	14.07.03	30	30.01	30.01.05
13	YDR469W	10	10.01	10.01.09	10.01.09.05	14	14.07	14.07.09	42	42.1	42.10.03
13	YDR477W	1	1.04	1.05	01.05.25	14	14.07	14.07.03	16	16.01	18	18.01	18.01.01	18.02	18.02.09	30	30.01	30.01.05	32	32.01	32.01.11	34	34.07	34.07.02	40	40.01	40.01.05	40.2	43	43.01	43.01.03	43.01.03.05
13	YER027C	1	1.04	1.05	01.05.25	11	11.02	11.02.03	11.02.03.04	14	14.07	14.07.03	30	30.01	30.01.05	34	34.07	43	43.01	43.01.03	43.01.03.05
13	YER031C	20	20.09	20.09.07	20.09.13	20.09.16	20.09.16.09	20.09.16.09.03	20.09.18
13	YER103W	14	14.01	14.04	16	16.01	20	20.09	20.09.05	32	32.01	32.01.07
13	YER133W	1	1.04	1.05	01.05.25	2	2.19	10	10.03	10.03.01	10.03.01.03	10.03.02	11	11.02	11.02.03	11.02.03.01	11.02.03.01.07	11.04	11.04.01	12	12.07	14	14.07	14.07.03	32	32.01	32.01.05	34	34.11	34.11.09	40	40.01	43	43.01	43.01.03	43.01.03.05
13	YER136W	18	18.02	18.02.01	18.02.01.02	18.02.01.02.01	20	20.09	20.09.13	20.09.16
13	YER164W	1	1.04	10	10.01	10.01.09	10.01.09.05	11	11.02	11.02.03	11.02.03.01	11.02.03.01.04	11.02.03.04	16	16.19	16.19.03
13	YER177W	2	2.19	10	10.03	10.03.01	10.03.01.03	16	16.01	16.03	16.03.01	30	30.01	30.01.05	30.01.05.05	30.01.05.05.01	40	40.01	43	43.01	43.01.03	43.01.03.05	43.01.03.09
13	YFL038C	14	14.1	20	20.09	20.09.07	20.09.07.03
13	YGL039W	1	1.05	1.07	01.07.01
13	YGL044C	11	11.04	11.04.03	11.04.03.01	11.04.03.05	16	16.03	16.03.03
13	YGL115W	1	1.05	01.05.25	11	11.02	11.02.03	11.02.03.04	18	18.02	18.02.01	18.02.01.01	18.02.01.01.05	32	32.01	42	42.19
13	YGL130W	11	11.04	11.04.03	11.04.03.03
13	YGL207W	10	10.01	10.01.09	10.01.09.05	10.03	10.03.01	11	11.02	11.02.03	11.02.03.01	11.02.03.01.04	11.02.03.04
13	YGL208W	1	1.04	11	11.02	11.02.03	11.02.03.04	14	14.07	14.07.03	30	30.01	30.01.05	40	40.2	43	43.01	43.01.03	43.01.03.05
13	YGL244W	11	11.02	11.02.03	11.02.03.01	11.02.03.01.04
13	YGL252C	1	1.05	01.05.25	11	11.02	11.02.03	11.02.03.04	30	30.01
13	YGR156W	11	11.02	11.02.03	11.02.03.01	11.02.03.01.07	11.04	11.04.03	11.04.03.01	11.04.03.05	16	16.03	16.03.03
13	YGR178C	11	11.04	11.04.03	11.04.03.05
13	YHR119W	10	10.01	10.01.09	10.01.09.05	10.03	10.03.01	14	14.07	14.07.09	42	42.01	42.1	42.10.03	43	43.01	43.01.03	43.01.03.09
13	YHR121W	16	16.03	16.03.03
13	YHR216W	1	1.03	01.03.01	01.03.01.03
13	YIL035C	1	1.04	10	10.03	10.03.01	10.03.01.01	10.03.01.01.03	10.03.01.01.09	11	11.02	11.02.01	11.02.02	14	14.07	14.07.03	32	32.01	32.01.09	34	34.01	34.07	34.07.01	40	40.01	42	42.04	43	43.01	43.01.03	43.01.03.05
13	YIL095W	1	1.04	10	10.03	10.03.01	10.03.03	14	14.07	14.07.03	14.1	20	20.09	20.09.18	20.09.18.09	20.09.18.09.01	42	42.04	42.04.03	43	43.01	43.01.03	43.01.03.05
13	YJR093C	11	11.04	11.04.03	11.04.03.01	11.04.03.05	16	16.03	16.03.03
13	YKL018W	11	11.02	11.02.03	11.02.03.01	11.02.03.01.07	14	14.07	14.07.09	42	42.1	42.10.03
13	YKL059C	11	11.04	11.04.03	11.04.03.01	11.04.03.03	11.04.03.05
13	YKL088W	1	1.07	01.07.01	16	16.19	32	32.01	32.01.03	34	34.11	34.11.03	34.11.03.13
13	YKL193C	10	10.03	10.03.01	10.03.04	10.03.04.05	14	14.04	14.07	18	18.02	18.02.01	20	20.01	20.01.10
13	YKR002W	11	11.04	11.04.03	11.04.03.05	11.04.03.11
13	YKR014C	14	14.04	20	20.09	20.09.13	20.09.18	20.09.18.09	20.09.18.09.01
13	YLR015W	10	10.01	10.01.09	10.01.09.05	11	11.02	11.02.03	11.02.03.04	14	14.07	14.07.09	42	42.1	42.10.03
13	YLR028C	1	1.03	01.03.01	01.03.01.03	1.05	01.05.13	01.05.13.03	2	2.13	02.13.03	43	43.01	43.01.03	43.01.03.09
13	YLR115W	11	11.04	11.04.03	11.04.03.01	11.04.03.05	16	16.03	16.03.03
13	YLR258W	1	1.05	01.05.03	01.05.03.01	01.05.03.01.04	01.05.25	2	2.19
13	YLR277C	11	11.04	11.04.03	11.04.03.01	11.04.03.05	16	16.03	16.03.03
13	YLR389C	14	14.07	14.07.11	14.13	34	34.11	34.11.03	34.11.03.07
13	YLR418C	11	11.02	11.02.03	11.02.03.01	11.02.03.01.04	11.02.03.04
13	YLR436C	42	42.01
13	YML016C	1	1.04	14	14.07	14.07.03	30	30.01	30.01.05	30.01.05.01	32	32.01	34	34.01	34.01.01	34.01.01.01
13	YML069W	10	10.01	10.01.03	10.01.05	10.01.09	10.01.09.05	11	11.02	11.02.03
13	YMR061W	11	11.02	11.02.03	11.02.03.04	11.04	11.04.03	11.04.03.01	11.04.03.05	16	16.03	16.03.03
13	YMR172W	11	11.02	11.02.03	11.02.03.01	11.02.03.04	32	32.01	32.01.03
13	YMR258C	99
13	YMR304W	14	14.07	14.07.05	14.13	14.13.01
13	YNL076W	1	1.02	01.02.07	01.02.07.01	1.03	01.03.13	1.05	01.05.25	11	11.02	11.02.03	11.02.03.04	11.02.03.04.03	42	42.01
13	YNL088W	10	10.01	10.01.02	10.01.03	10.01.03.05	10.01.05	10.01.05.03	10.01.05.03.01	10.01.05.03.03	10.01.09	10.01.09.05	10.01.11	16	16.19	16.19.03
13	YNL222W	1	1.04	11	11.02	11.02.03	11.02.03.01	11.02.03.01.01	11.02.03.01.07	11.02.03.04	11.04	11.04.01	14	14.07	14.07.03	18	18.01	18.01.01	18.02	18.02.01	30	30.01	30.01.05	30.01.05.01
13	YNL317W	11	11.04	11.04.03	11.04.03.01	11.04.03.05	16	16.03	16.03.03
13	YOL145C	10	10.03	10.03.01	10.03.04	10.03.04.05	11	11.02	11.02.03	11.02.03.01	11.02.03.01.04	16	16.03	16.03.01
13	YOR039W	1	1.04	10	10.03	10.03.01	10.03.01.01	10.03.01.01.03	10.03.01.01.09	11	11.02	11.02.01	11.02.02	14	14.07	14.07.03	32	32.01	32.01.09	34	34.01	34.07	34.07.01	43	43.01	43.01.03	43.01.03.05
13	YOR061W	1	1.04	10	10.03	10.03.01	10.03.01.01	10.03.01.01.03	10.03.01.01.09	11	11.02	11.02.01	11.02.02	14	14.07	14.07.03	32	32.01	32.01.09	34	34.01	34.07	34.07.01	40	40.01	42	42.04	43	43.01	43.01.03	43.01.03.05
13	YOR123C	11	11.02	11.02.03	11.02.03.01	11.02.03.01.04	14	14.13	14.13.01	14.13.01.01
13	YOR179C	11	11.02	11.02.03	11.02.03.01	11.02.03.01.07	11.04	11.04.03
13	YOR250C	11	11.04	11.04.03	11.04.03.01	11.04.03.05	16	16.03	16.03.03
13	YOR347C	1	1.03	1.04	1.05	01.05.02	01.05.02.07	2	2.01
13	YOR370C	1	1.06	14	14.07	20	20.01	20.01.10	30	30.01	30.01.05	30.01.05.05	30.01.05.05.01	40	40.01	42	42.04	43	43.01	43.01.03	43.01.03.05
13	YOR375C	1	1.01	01.01.03	01.01.03.02	01.01.03.02.01	1.02	2	2.1	16	16.21	16.21.07
13	YPL138C	10	10.01	10.01.09	10.01.09.05	11	11.02	11.02.03	11.02.03.04	11.02.03.04.01	14	14.07	14.07.09	42	42.1	42.10.03
13	YPL228W	1	1.04	11	11.04	11.04.03	11.04.03.03
13	YPR074C	1	1.01	1.05	01.05.02	01.05.02.04	01.05.02.07	2	2.07
13	YPR107C	11	11.04	11.04.03	11.04.03.01	11.04.03.05	16	16.03	16.03.03
14	YAL003W	12	12.04	12.04.02
14	YAL007C	14	14.04	20	20.09	20.09.07	20.09.07.03
14	YAL012W	1	1.01	01.01.06	01.01.06.05	01.01.06.05.01	01.01.06.05.01.01	01.01.09	01.01.09.03	01.01.09.03.01
14	YAL038W	1	1.03	1.04	1.05	01.05.02	01.05.02.07	2	2.01
14	YAL048C	14	14.07	20	20.09	20.09.13	20.09.16
14	YAR002C-A	99
14	YBL030C	2	2.13	02.13.01	02.13.03	20	20.01	20.01.17	20.03	20.03.02	20.03.02.03	20.09	20.09.04
14	YBL039C	1	1.03	01.03.04	01.03.04.03	1.06	01.06.02	01.06.02.01	42	42.01
14	YBL076C	12	12.1
14	YBR017C	10	10.03	14	14.04	20	20.01	20.01.21	20.09	20.09.01
14	YBR025C	99
14	YBR031W	12	12.01	12.01.01
14	YBR118W	12	12.04	12.04.02
14	YBR121C	11	11.02	11.02.03	11.02.03.01	11.02.03.01.07	12	12.1
14	YBR205W	1	1.05	14	14.07	14.07.02	14.07.02.01	14.07.02.02	42	42.01
14	YCL009C	1	1.01	01.01.11	01.01.11.03	01.01.11.03.01	1.05	18	18.02	18.02.01
14	YDL018C	20	20.09	20.09.16
14	YDL055C	1	1.05	01.05.02	01.05.02.04	01.05.02.07	14	14.07	14.07.02	42	42.01
14	YDL084W	11	11.04	11.04.03	11.04.03.01	16	16.01	16.19	16.19.03	20	20.01	20.01.21
14	YDL092W	14	14.04	16	16.01	20	20.01	20.01.10
14	YDL112W	11	11.06	11.06.02
14	YDL143W	14	14.01	16	16.01	32	32.01	32.01.07	42	42.04
14	YDL185W	10	10.01	10.01.05	10.01.05.03	10.01.05.03.05	14	20	20.01	20.01.01	20.01.01.01	20.01.15	20.03	20.03.22	20.09	20.09.13	34	34.01	34.01.01	34.01.01.03
14	YDR062W	1	1.06	01.06.02	01.06.02.02
14	YDR127W	1	1.01	01.01.09	01.01.09.04	01.01.09.05	01.01.09.06	1.04	1.05	01.05.11	01.05.11.04	1.2	01.20.15	16	16.19	16.19.03	16.21	16.21.07
14	YDR138W	10	10.01	10.01.05	10.01.05.03	11	11.02	11.02.03	11.02.03.01	11.02.03.01.04	11.02.03.04	16	16.19	20	20.01	20.01.21
14	YDR141C	40	40.01
14	YDR170C	18	18.02	18.02.03	20	20.09	20.09.07	20.09.07.03	20.09.07.05
14	YDR171W	14	14.01	16	16.01	32	32.01	32.01.07	42	42.04
14	YDR188W	14	14.01	16	16.01	32	32.01	32.01.07	42	42.04
14	YDR214W	14	14.01	32	32.01
14	YDR314C	10	10.01	10.01.05	10.01.05.01
14	YDR335W	14	14.04	16	16.01	20	20.01	20.01.10	20.09	20.09.01	34	34.11	34.11.03	34.11.03.07
14	YDR341C	12	12.1
14	YDR346C	99
14	YDR361C	99
14	YDR385W	12	12.04	12.04.02
14	YDR394W	1	1.04	14	14.07	14.07.11	14.13	14.13.01	14.13.01.01	16	16.19	16.19.03
14	YDR457W	10	10.03	10.03.01	10.03.01.01	10.03.01.01.11	10.03.04	10.03.04.07	14	14.07	14.07.05	14.1	14.13	14.13.01	14.13.01.01	16	16.01	16.19	16.19.03	20	20.09	20.09.01	42	42.1
14	YDR502C	1	1.01	01.01.06	01.01.06.05	1.05	01.05.13	01.05.13.01
14	YEL022W	18	18.02	18.02.03	20	20.09	20.09.07	20.09.07.03	20.09.07.05
14	YER070W	1	1.03	01.03.07	10	10.01	10.01.03
14	YER086W	1	1.01	01.01.06	01.01.06.04	01.01.06.04.02	01.01.09	01.01.09.02	01.01.11
14	YER090W	1	1.01	01.01.09	01.01.09.06	01.01.09.06.01
14	YER095W	10	10.01	10.01.05	10.01.05.01	10.01.05.03	10.01.05.03.01	10.01.05.03.03	10.03	10.03.02	32	32.01	32.01.09	34	34.11	34.11.03	34.11.03.07	41	41.01	41.01.01	42	42.1	42.10.03
14	YER110C	14	14.04	20	20.01	20.01.10	20.09	20.09.01
14	YER171W	10	10.01	10.01.02	10.01.05	10.01.05.01	11	11.02	11.02.03	11.02.03.01	11.02.03.01.01	11.02.03.04
14	YFL037W	10	10.03	10.03.01	10.03.01.01	10.03.01.01.11	10.03.02	10.03.04	10.03.04.05	10.03.04.09	41	41.01	41.01.01	42	42.04	42.1
14	YFL045C	1	1.05	01.05.02	01.05.02.04	01.05.02.07	14	14.04	14.07	20	20.01	20.01.10
14	YFR009W	12	12.07	16	16.19	16.19.03
14	YFR030W	1	1.01	01.01.06	01.01.06.05	01.01.06.05.01	01.01.06.05.01.01	1.02	01.02.03	01.02.03.01	16	16.21	16.21.07
14	YFR044C	99
14	YGL016W	14	14.04	20	20.01	20.01.10	20.09	20.09.01	32	32.05	32.05.01	32.05.01.03	42	42.1
14	YGL048C	1	1.04	10	10.03	10.03.01	14	14.07	14.07.11	14.13	14.13.01	14.13.01.01	16	16.19	16.19.03
14	YGL137W	20	20.09	20.09.07	20.09.07.03
14	YGL195W	12	12.07
14	YGL200C	20	20.09	20.09.07	20.09.07.03	20.09.07.25	42	42.09
14	YGL206C	14	14.04	16	16.07	20	20.09	20.09.13	20.09.18
14	YGL238W	14	14.04	20	20.01	20.01.10	20.09	20.09.01	42	42.1
14	YGR130C	99
14	YGR167W	16	16.07	20	20.09	20.09.07	20.09.13	20.09.18	40	40.01
14	YGR175C	1	1.06	01.06.06	01.06.06.09	01.06.06.11	16	16.21	16.21.05
14	YGR187C	99
14	YGR204W	1	1.01	1.03	01.03.01	01.03.01.03	1.05	01.05.13	01.05.13.03	1.07	01.07.01	2	2.04	11	11.06	11.06.02	16	16.21	16.21.07
14	YGR214W	12	12.01	12.01.01	14	14.1	43	43.01	43.01.03	43.01.03.05
14	YGR218W	12	12.01	14	14.04	20	20.01	20.01.10	20.01.21	20.09	20.09.01
14	YGR234W	32	32.01
14	YGR240C	1	1.04	1.05	01.05.02	01.05.02.07	01.05.25	2	2.01
14	YHL011C	1	1.01	01.01.09	01.01.09.06	01.01.09.06.01	01.01.09.07	01.01.09.07.01	1.03	01.03.01	01.03.01.03	01.03.04	01.03.04.03	1.04	2	2.07	40	40.01	40.01.05
14	YHR019C	12	12.1	16	16.19	16.19.03
14	YHR020W	12	12.1
14	YHR027C	14	14.07	14.07.11	14.13	14.13.01	14.13.01.01	30
14	YHR047C	1	1.05	01.05.25	2	2.19	14	14.07	14.07.11	14.13
14	YHR110W	14	14.04	20	20.09	20.09.16
14	YHR128W	1	1.03	01.03.04	01.03.04.03	16	16.19
14	YHR167W	10	10.01	10.01.05	10.01.05.03	11	11.02	11.02.03	11.02.03.01	11.02.03.01.04	16	16.19	20	20.01	20.01.21
14	YIL022W	14	14.04	20	20.01	20.01.10	20.03	20.09	20.09.04
14	YIL075C	11	11.04	11.04.02	14	14.07	14.07.11	14.13	14.13.01	14.13.01.01	30
14	YIL078W	1	1.03	01.03.16	12	12.1
14	YIL094C	1	1.01	01.01.06	01.01.06.06	01.01.06.06.01	01.01.06.06.01.03	16	16.21	16.21.07
14	YIL128W	1	1.01	01.01.06	01.01.06.05	10	10.01	10.01.05	10.01.05.01	11	11.02	11.02.03	11.02.03.01	11.02.03.04
14	YJL008C	14	14.01	16	16.01	32	32.01	32.01.07	42	42.04
14	YJL039C	20	20.03	20.03.01	20.03.01.05	20.09	20.09.01	42	42.1	42.10.05
14	YJL052W	1	1.05	01.05.02	01.05.02.07	2	2.01
14	YJL066C	99
14	YJL101C	1	1.07	01.07.01	1.2	01.20.37	01.20.37.01	32	32.05	32.05.01	32.05.01.03	32.05.01.03.03	32.07
14	YJL111W	14	14.01	16	16.01	32	32.01	32.01.07	42	42.04
14	YJL130C	1	1.03	01.03.04
14	YJL138C	11	11.04	12	12.04	12.04.01	12.07
14	YJL208C	1	1.03	01.03.16	01.03.16.01	01.03.16.03	10	10.01	10.01.05	10.01.05.03
14	YJR009C	1	1.05	01.05.02	01.05.02.07	2	2.01
14	YJR077C	20	20.01	20.01.01	20.01.01.07	20.01.01.07.07	20.09	20.09.04	34	34.01	34.01.03	34.01.03.03
14	YJR109C	1	1.01	01.01.03	01.01.03.01	01.01.03.01.02	01.01.03.05	01.01.03.05.01
14	YJR121W	2	2.11	2.13	2.45	02.45.15	20	20.01	20.01.01	20.01.01.01	20.01.15	20.03	20.03.22	20.09	20.09.04	34	34.01	34.01.01	34.01.01.03	40	40.2
14	YJR132W	1	1.03	01.03.16	14	14.04	20	20.01	20.01.10	20.09	20.09.01
14	YKL010C	14	14.07	14.07.05	14.1	14.13	14.13.01	14.13.01.01	16	16.01	16.19	16.19.03
14	YKL029C	1	1.01	01.01.11	1.05
14	YKL039W	2	2.1
14	YKL067W	1	1.03	01.03.01	01.03.01.03	01.03.16	01.03.16.03	1.04	10	10.01
14	YKL081W	12	12.04	12.04.02
14	YKL092C	18	18.02	18.02.01	18.02.01.01	18.02.01.01.01	30	30.01	30.01.05	30.01.05.05	30.01.05.05.01	40	40.01	42	42.04	43	43.01	43.01.03	43.01.03.05
14	YKL104C	1	1.05	01.05.03	01.05.03.03	01.05.03.03.04	34	34.11	34.11.03	34.11.03.07	42	42.01
14	YKL122C	14	14.04	16	16.01	20	20.01	20.01.10
14	YKL145W	1	1.04	10	10.01	10.01.05	10.01.05.01	10.03	10.03.01	14	14.07	14.07.11	14.13	14.13.01	14.13.01.01	16	16.19	16.19.03
14	YKL152C	1	1.05	01.05.02	01.05.02.07	2	2.01
14	YKL157W	1	1.01	12	14	14.07	14.13	14.13.01
14	YKL182W	1	1.01	01.01.03	01.01.03.01	01.01.03.01.02	01.01.03.02	01.01.03.02.02	1.06	01.06.05
14	YKL211C	1	1.01	01.01.09	01.01.09.06	01.01.09.06.01
14	YKR059W	12	12.04	12.04.01
14	YKR079C	11	11.04	11.04.02	16	16.19
14	YLL001W	42	42.16
14	YLL018C	12	12.1
14	YLL040C	14	14.04	20	20.09	20.09.07	20.09.07.05	20.09.13
14	YLR044C	1	1.05	2	2.13	2.16	02.16.01
14	YLR048W	12	12.01	12.01.01	14	14.1
14	YLR106C	1	1.04	11	11.04	11.04.01	12	12.01	12.01.01	14	14.1	16	16.19	16.19.03
14	YLR153C	1	1.05	01.05.06	01.05.06.07	1.07	01.07.01	2	2.45
14	YLR180W	1	1.01	01.01.06	01.01.06.05	1.05	01.05.13	01.05.13.01
14	YLR259C	14	14.01	14.04	16	16.03	16.03.01	20	20.01	20.01.10	20.09	20.09.04	32	32.01
14	YLR304C	1	1.01	01.01.03	01.01.03.02	01.01.03.02.01	1.05	01.05.02	01.05.02.07	2	2.1	2.16	02.16.11
14	YLR355C	1	1.01	01.01.11	01.01.11.02	01.01.11.02.01	01.01.11.03	01.01.11.03.01	01.01.11.04	01.01.11.04.01
14	YLR452C	11	11.02	11.02.03	11.02.03.04	14	14.13	14.13.01	16	16.01	18	18.02	18.02.01	18.02.01.01	18.02.01.01.01	18.02.05	30	30.01	30.01.05	30.01.05.05	34	34.11	34.11.03	34.11.03.07
14	YML012W	20	20.09	20.09.07	20.09.07.03
14	YML028W	32	32.01	32.01.01	32.07	32.07.07
14	YML029W	11	11.04	11.04.03	11.04.03.01
14	YML062C	10	10.01	10.01.05	10.01.05.03	11	11.02	11.02.03	11.02.03.01	11.02.03.01.04	14	14.04	16	16.19	20	20.01	20.01.21	20.09	20.09.04
14	YML072C	99
14	YML085C	10	10.03	10.03.01	10.03.01.01	10.03.01.01.11	10.03.04	10.03.04.05	10.03.04.09	41	41.01	41.01.01	42	42.04	42.1
14	YML105C	14	14.04	20	20.01	20.01.10
14	YML124C	10	10.03	10.03.01	10.03.01.01	10.03.01.01.11	10.03.04	10.03.04.05	10.03.04.09	41	41.01	41.01.01	42	42.04	42.1
14	YMR012W	12	12.04	12.04.01	42	42.16
14	YMR099C	99
14	YMR186W	14	14.01	16	16.01	32	32.01	32.01.07
14	YMR192W	16	16.01	20	20.09	20.09.07	20.09.07.03	42	42.04	42.04.03
14	YMR203W	14	14.04	20	20.01	20.01.10	20.03	20.09	20.09.04
14	YMR205C	1	1.04	1.05	01.05.02	01.05.02.07	01.05.25	2	2.01
14	YMR235C	11	11.04	11.04.01	11.04.02	12	12.01	14	14.04	18	18.02	18.02.01	18.02.01.01	18.02.01.01.01	20	20.01	20.01.21	20.09	20.09.01
14	YMR246W	1	1.06	01.06.10	14	14.07	14.07.01	20	20.01	20.01.13
14	YMR296C	1	1.06	01.06.02	01.06.02.02
14	YNL004W	11	16	16.03	16.03.03	20	20.01	20.01.21
14	YNL055C	2	2.13	02.13.03	20	20.01	20.01.01	20.03	20.03.01	20.03.01.01	20.09	20.09.04	42	42.16
14	YNL064C	10	10.03	10.03.01	14	14.01	14.04	18	18.02	18.02.01	18.02.01.01	20	20.09	20.09.04	20.09.07	32	32.01
14	YNL085W	1	1.03	01.03.16	10	10.01	10.01.05	10.01.05.01	38
14	YNL139C	10	10.01	10.01.05	10.01.05.03	11	11.02	11.02.03	11.02.03.01	11.02.03.01.04	12	12.07	16	16.19	20	20.01	20.01.21
14	YNL249C	99
14	YNL253W	20	20.01	20.01.21
14	YNL287W	20	20.09	20.09.07	20.09.07.03
14	YNL297C	14	14.04	20	20.09	20.09.13
14	YNR007C	14	14.04	14.07	14.07.11	14.07.11.01	14.13	14.13.04	20	20.09	20.09.13
14	YNR031C	1	1.04	14	14.07	14.07.03	18	18.02	18.02.01	18.02.01.01	18.02.01.01.05	30	30.01	30.01.05	30.01.05.01	30.01.05.01.03	30.05	32	32.01	34	34.11	34.11.03	34.11.03.13	42	42.01	42.04	42.04.03
14	YNR033W	1	1.07	01.07.01
14	YOL097C	12	12.1
14	YOL098C	99
14	YOR117W	1	1.04	14	14.07	14.07.11	14.13	14.13.01	14.13.01.01	16	16.19	16.19.03
14	YOR133W	12	12.04	12.04.02
14	YOR136W	1	1.01	01.01.03	01.01.03.02	01.01.03.02.01	1.05	01.05.02	01.05.02.07	2	2.1	11	16	16.21	16.21.07
14	YOR151C	11	11.02	11.02.03	11.02.03.01	16	16.03	16.03.01
14	YOR153W	16	16.19	16.19.03	20	20.01	20.01.01	20.01.01.01	20.01.13	20.01.27	20.03	20.03.22	20.03.25	32	32.05	32.05.01	32.05.01.03	32.07	34	34.01	34.01.01	34.01.01.01
14	YOR160W	14	14.04	20	20.01	20.01.21	20.09	20.09.01
14	YOR185C	20	20.01	20.01.21	20.09	20.09.01	42	42.1
14	YOR259C	1	1.04	11	11.02	11.02.03	11.02.03.04	14	14.07	14.07.11	14.13	14.13.01	14.13.01.01	16	16.19	16.19.03
14	YOR281C	11	11.02	11.02.03	11.02.03.04	18	18.02	18.02.01	18.02.01.02	18.02.01.02.01	34	34.11	34.11.03	34.11.03.07
14	YOR284W	14	14.1	40	40.01	42	42.04	42.04.03	43	43.01	43.01.03	43.01.03.05
14	YOR303W	1	1.01	01.01.03	01.01.03.01	01.01.03.01.02	01.01.03.05	01.01.03.05.01
14	YPL048W	12	12.04	12.04.02	12.07
14	YPL061W	1	1.05	01.05.06	01.05.06.07	2	2.16
14	YPL106C	14	14.01	16	16.01	32	32.01	32.01.07	34	34.11	34.11.12	40	40.01	40.01.03
14	YPL206C	99
14	YPL208W	14	14.07	14.07.09
14	YPL210C	14	14.04	16	16.01	20	20.01	20.01.10
14	YPL218W	20	20.09	20.09.07	20.09.07.03
14	YPL220W	12	12.01	12.01.01
14	YPL226W	1	1.04	12	12.04	16	16.19	16.19.03
14	YPL231W	1	1.06	01.06.05	1.07	01.07.01	14	14.07	14.1
14	YPL235W	1	1.04	10	10.01	10.01.09	10.01.09.05	11	11.02	11.02.03	11.02.03.04	11.04	11.04.01	16	16.19	16.19.03
14	YPL240C	1	1.04	2	2.19	10	10.03	10.03.02	14	14.01	16	16.19	16.19.03	32	32.01	34	34.11	34.11.03	34.11.03.07	43	43.01	43.01.03	43.01.03.09
14	YPL243W	14	14.04	16	16.01	20	20.01	20.01.10
14	YPL249C	18	18.02	18.02.01	18.02.01.01	18.02.01.01.01	20	20.09	20.09.13
14	YPR010C	11	11.02	11.02.01	16	16.03	16.03.01
14	YPR035W	1	1.01	01.01.03	01.01.03.01	01.01.03.01.01	01.01.03.02	1.02	1.05	01.05.03	01.05.03.02	01.05.03.02.04
14	YPR088C	14	14.04	16	16.01	20	20.01	20.01.10
14	YPR118W	1	1.01	01.01.06	01.01.06.05	01.01.06.05.01	1.05	01.05.02	01.05.02.04	01.05.02.07	2	2.07
14	YPR184W	1	1.05	01.05.03	2	2.19
15	CY	99
15	YAL035W	12	12.04	12.04.01
15	YBL004W	11	11.04	11.04.01	16	16.03	16.03.03
15	YBL072C	12	12.01	12.01.01
15	YBR048W	12	12.01	12.01.01	12.07
15	YBR079C	10	10.03	10.03.01	12	12.04	12.04.01
15	YBR084C-A	99
15	YBR158W	10	10.03	10.03.01	10.03.01.01	10.03.01.01.11	10.03.01.03	16	16.01	18	18.01	18.01.07	18.02	18.02.01	18.02.01.02	18.02.01.02.05
15	YBR189W	12	12.01	12.01.01	12.07
15	YBR247C	11	11.04	11.04.01	14	14.07	16	16.03	16.03.03	40	40.01
15	YCL011C	16	16.03	16.03.01	16.03.03	20	20.01	20.01.21	32	32.01	32.01.09	42	42.1	42.10.03
15	YCL031C	11	11.04	11.04.01	12	12.01	12.01.01	14	14.1
15	YCL059C	11	11.04	11.04.01	12	12.01
15	YCR031C	12	12.01	12.01.01	16	16.03	16.03.03
15	YCR057C	10	10.03	10.03.03	11	11.04	11.04.01	16	16.03	16.03.03	43	43.01	43.01.03	43.01.03.05
15	YDL014W	11	11.04	11.04.01	11.06	11.06.01	12	12.01	12.01.01
15	YDL060W	11	11.04	11.04.01	12	12.01	16	16.01
15	YDL148C	11	11.04	11.04.01	12	12.01	16	16.03	16.03.03
15	YDL149W	14	14.04	14.07	14.07.11	14.07.11.01	20	20.03	20.09	20.09.13	42	42.25
15	YDL165W	1	1.03	01.03.16	01.03.16.01	10	10.03	10.03.01	11	11.02	11.02.03	11.02.03.04	11.04	34	34.11	34.11.03	34.11.03.07
15	YDL166C	11	11.04	11.04.01	32	32.01	32.01.01
15	YDL171C	1	1.01	01.01.03	01.01.03.02	01.01.03.02.01	1.02
15	YDL213C	11	11.04	11.04.01	32	32.01	32.01.03
15	YDR025W	12	12.01	12.01.01	12.07
15	YDR064W	12	12.01	12.01.01
15	YDR091C	1	1.04	12	12.01	12.01.01	12.04	12.04.01	16	16.19	16.19.03	20	20.03	20.03.25
15	YDR299W	20	20.09	20.09.07	20.09.07.03	40	40.01
15	YDR324C	11	11.04	11.04.01	16	16.03	16.03.03
15	YDR365C	11	11.04	11.04.01	16	16.03	16.03.03
15	YDR429C	12	12.04	12.04.01
15	YDR447C	12	12.01	12.01.01
15	YDR449C	11	11.04	11.04.01	16	16.03	16.03.03
15	YDR450W	12	12.01	12.01.01
15	YER007C-A	99
15	YER025W	12	12.04	12.04.01
15	YER074W	12	12.01	12.01.01
15	YER082C	11	11.04	11.04.01	16	16.03	16.03.03
15	YER102W	12	12.01	12.01.01
15	YER155C	10	10.03	10.03.01	18	18.02	18.02.01	18.02.01.01	18.02.01.01.01	30	30.01	30.01.05	30.01.05.05	30.01.05.05.01	42	42.01	42.04	42.04.03	42.04.05	42.29	43	43.01	43.01.03	43.01.03.05
15	YGL019W	1	1.04	10	10.03	10.03.01	10.03.01.01	10.03.01.01.03	10.03.01.01.09	11	11.02	11.02.01	11.02.02	14	14.07	14.07.03	32	32.01	32.01.09	34	34.01	34.07	34.07.01	40	40.01	42	42.04	43	43.01	43.01.03	43.01.03.05
15	YGL171W	1	1.04	11	11.04	11.04.01	16	16.19	16.19.03
15	YGL234W	1	1.03	01.03.01	01.03.01.03	16	16.19	16.19.03
15	YGR054W	12	12.01	12.01.01	12.04	12.04.01
15	YGR081C	1	1.03	01.03.16	01.03.16.03	10	10.01
15	YGR090W	11	11.04	11.04.01	16	16.03	16.03.03
15	YGR128C	11	11.04	11.04.01	16	16.03	16.03.03
15	YGR135W	14	14.07	14.07.11	14.13	14.13.01	14.13.01.01
15	YGR145W	11	11.04	11.04.01
15	YGR285C	14	14.01	16	16.01	32	32.01	32.01.07
15	YHL015W	12	12.01	12.01.01
15	YHR064C	12	16	16.01	32	32.01	32.01.07
15	YHR148W	11	11.04	11.04.01	11.06	11.06.01	12	12.01	16	16.03	16.03.03
15	YHR169W	11	11.04	11.04.01	16	16.19	16.19.03
15	YHR196W	11	11.04	11.04.01	16	16.03	16.03.03
15	YHR203C	12	12.01	12.01.01
15	YIL069C	12	12.01	12.01.01
15	YJL033W	11	11.04	11.04.01	16	16.19	16.19.03	42	42.01
15	YJL069C	11	11.04	11.04.01	16	16.03	16.03.03
15	YJL109C	11	11.04	11.04.01	16	16.03	16.03.03
15	YJL190C	12	12.01	12.01.01
15	YJL191W	12	12.01	12.01.01	16	16.03	16.03.03
15	YJR002W	11	11.04	11.04.01	11.06	11.06.01
15	YJR014W	16	16.03	16.03.03
15	YJR123W	12	12.01	12.01.01
15	YJR145C	11	11.04	11.04.01	12	12.01	12.01.01
15	YKL101W	1	1.04	10	10.03	10.03.01	10.03.01.01	10.03.01.01.09	10.03.01.03	14	14.07	14.07.03	43	43.01	43.01.03	43.01.03.05
15	YKL143W	32	32.01
15	YKR057W	12	12.01	12.01.01
15	YKR060W	11	11.04	11.04.01	16	16.03	16.03.03
15	YLL011W	11	11.04	11.04.01	11.06	11.06.01	16	16.03	16.03.03
15	YLR003C	10	10.01	10.01.11
15	YLR029C	12	12.01	12.01.01	16	16.03	16.03.03
15	YLR129W	10	10.03	10.03.01	10.03.02	11	11.04	11.04.01	16	16.03	16.03.03
15	YLR175W	1	1.03	01.03.04	01.03.10	10	10.03	10.03.01	11	11.04	11.04.01	11.06	11.06.01	40	40.01	42	42.04
15	YLR186W	11	11.04	11.04.01	12	12.01	16	16.03	16.03.03
15	YLR192C	11	11.02	11.02.03	11.02.03.04	11.04	11.04.01	12	12.04	12.04.01	16	16.03	16.03.03
15	YLR197W	11	11.04	11.04.01	11.06	11.06.01
15	YLR222C	11	11.04	11.04.01	16	16.03	16.03.03
15	YLR264W	12	12.01	12.01.01
15	YLR333C	12	12.01	12.01.01
15	YLR367W	12	12.01	12.01.01
15	YLR409C	11	11.04	11.04.01	16	16.03	16.03.03
15	YML024W	12	12.01	12.01.01
15	YML063W	12	12.01	12.01.01
15	YML130C	14	14.01	14.07	20	20.01	20.01.15
15	YMR093W	11	11.04	11.04.01	16	16.03	16.03.03
15	YMR128W	11	11.04	11.04.01	12	12.01	42	42.01
15	YMR143W	12	12.01	12.01.01
15	YMR146C	12	12.04	12.04.01
15	YMR229C	11	11.04	11.04.01	16	16.03	16.03.03
15	YMR309C	12	12.04	12.04.01
15	YNL069C	12	12.01	12.01.01	16	16.03	16.03.03
15	YNL075W	11	11.04	11.04.01	11.06	11.06.01	16	16.03	16.03.03
15	YNL096C	12	12.01	12.01.01
15	YNL112W	1	1.03	01.03.16	01.03.16.01	11	11.04	11.04.01
15	YNL132W	30	30.01
15	YNL178W	12	12.01	12.01.01	32	32.01	32.01.09
15	YNL207W	1	1.04	11	11.04	11.04.01	14	14.07	14.07.03	20	20.09	20.09.01
15	YNL231C	1	1.06	01.06.10	20	20.01	20.01.13	32	32.05	32.05.01	32.05.01.03
15	YNL244C	12	12.04	12.04.01
15	YNL308C	12	12.01
15	YNR043W	1	1.06	01.06.06	01.06.06.11
15	YOL010W	11	11.04	11.04.01	11.04.02	11.06	11.06.02
15	YOL123W	11	11.02	11.02.03	11.04	11.04.03	11.04.03.01	11.04.03.05	16	16.03	16.03.03	20	20.01	20.01.21
15	YOR056C	14	14.1	14.13	14.13.01	14.13.01.01	16	16.01	32	32.01	32.01.07
15	YOR059C	99
15	YOR078W	11	11.04	11.04.01	16	16.03	16.03.03
15	YOR096W	12	12.01	12.01.01
15	YOR145C	11	11.04	11.04.01	14	14.1	16	16.01	32	32.01	32.01.07
15	YOR293W	12	12.01	12.01.01
15	YOR310C	11	11.04	11.04.01	11.06	11.06.01
15	YOR361C	10	10.03	10.03.01	12	12.04	12.04.01	43	43.01	43.01.03	43.01.03.09
15	YPL012W	11	11.04	11.04.01	12	12.01
15	YPL081W	12	12.01	12.01.01	12.07
15	YPL090C	12	12.01	12.01.01
15	YPL126W	10	10.03	10.03.01	11	11.04	11.04.01	16	16.03	16.03.03
15	YPL160W	12	12.1
15	YPL204W	1	1.04	10	10.01	10.01.05	10.01.05.01	10.03	10.03.01	10.03.01.01	10.03.01.01.11	10.03.02	10.03.04	10.03.04.05	10.03.04.07	14	14.07	14.07.03	40	40.01
15	YPL217C	11	11.04	11.04.01	12	12.01	16	16.19	16.19.05
15	YPL237W	12	12.04	12.04.01
15	YPL266W	11	11.04	11.04.01	11.06	11.06.01
15	YPR041W	12	12.01	12.04	12.04.01	12.07	18	18.02	18.02.01	18.02.01.01	18.02.01.01.01
15	YPR072W	1	1.03	01.03.16	01.03.16.01	11	11.02	11.02.03	11.02.03.04	11.04
15	YPR112C	11	11.04	11.04.01	16	16.03	16.03.03
15	YPR137W	11	11.02	11.02.03	11.04	11.04.01	11.06	11.06.01	16	16.03	16.03.03
15	YPR144C	11	11.04	11.04.01	12	12.01	16	16.03	16.03.03
16	YGR200C	11	11.02	11.02.03	11.02.03.01	11.02.03.01.04	11.02.03.04
16	YHR187W	11	11.02	11.02.03	11.02.03.01	11.02.03.01.04	11.02.03.04
16	YLR384C	10	10.01	10.01.09	10.01.09.05	11	11.02	11.02.03	11.02.03.01	11.02.03.01.04	11.02.03.04	14	14.07	14.07.04
16	YPL086C	10	10.01	10.01.09	10.01.09.05	11	11.02	11.02.03	11.02.03.01	11.02.03.01.04	11.02.03.04	14	14.07	14.07.04
16	YPL101W	11	11.02	11.02.03	11.02.03.01	11.02.03.01.04	11.02.03.04
17	YAL041W	10	10.03	10.03.01	10.03.05	18	18.02	18.02.03	18.02.05	30	30.01	30.01.05	30.01.05.05	30.01.05.05.01	30.05	34	34.11	34.11.03	34.11.03.07	40	40.01	40.01.03	41	41.01	41.01.01	42	42.04	42.29	43	43.01	43.01.03	43.01.03.05
17	YBL022C	11	11.04	11.04.03	11.04.03.01	14	14.1	14.13	16	16.19	16.19.03	32	32.01	32.01.05	34	34.11	34.11.09
17	YBL087C	12	12.01	12.01.01
17	YBR084W	1	1.01	1.03	01.03.01	1.05	01.05.06	01.05.06.07	01.05.13	01.05.13.03	1.07	01.07.01	2	2.04	11	11.06	11.06.02	16	16.21	16.21.07
17	YBR086C	32	32.01	32.01.03
17	YBR142W	11	11.04	11.04.01	11.04.03	11.04.03.01	12	12.01	12.01.01	16	16.19	16.19.03
17	YBR263W	1	1.01	01.01.06	01.01.06.06	01.01.06.06.02	01.01.09	01.01.09.01	01.01.09.01.02	01.01.09.02	01.01.09.02.01	1.03	01.03.01	1.05	01.05.05	01.05.05.04	01.05.13	01.05.13.03	1.06	1.07
17	YBR267W	10	10.03	10.03.01	10.03.01.01	42	42.29
17	YCL054W	11	11.02	11.02.03	11.02.03.04	11.04	11.04.01	11.06	11.06.01	12
17	YCR072C	11	11.04	11.04.01	12	12.01	14	14.1	20	20.09	20.09.01
17	YDL031W	11	11.04	11.04.01	12	12.01	12.01.01	16	16.19	16.19.03
17	YDL075W	12	12.01	12.01.01
17	YDL082W	12	12.01	12.01.01
17	YDL083C	12	12.01	12.01.01
17	YDL136W	12	12.01	12.01.01
17	YDR060W	12	12.01	12.01.01	42
17	YDR087C	11	11.04	11.04.01
17	YDR101C	12	12.01
17	YDR211W	12	12.04	12.04.01
17	YDR382W	12	12.01	12.01.01	12.04	12.04.02
17	YDR418W	12	12.01	12.01.01
17	YDR460W	10	10.01	10.01.05	10.01.05.01	11	11.02	11.02.03	11.02.03.01	11.02.03.01.01	11.02.03.04	14	14.1
17	YDR471W	12	12.01	12.01.01
17	YDR496C	11	11.02	11.02.03	11.02.03.04	11.02.03.04.03	41	41.01	41.01.01
17	YEL054C	12	12.01	12.01.01
17	YER006W	11	11.04	11.04.01	12	12.01	20	20.09	20.09.01
17	YER036C	1	1.04	16	16.19	16.19.03	20	20.03	20.03.25
17	YER114C	16	16.09	30	30.01	30.01.05	30.01.05.05	30.01.05.05.01	40	40.01	42	42.04	43	43.01	43.01.03	43.01.03.05
17	YER117W	12	12.01	12.01.01
17	YER126C	12	12.01
17	YER139C	99
17	YFL002C	11	11.04	11.04.01	12	12.01	12.01.01	16	16.19	16.19.03
17	YFR001W	11	11.04	12	12.01	16	16.03	16.03.03	20	20.01	20.01.21
17	YFR031C-A	1	1.04	10	10.03	10.03.01	10.03.01.01	10.03.01.01.11	10.03.04	10.03.04.03	16	16.03	16.03.01	16.19	16.19.03
17	YGL030W	11	11.04	11.04.01	11.04.03	11.04.03.01	11.04.03.01.10	12	12.01	12.01.01	12.07
17	YGL031C	12	12.01	12.01.01	16	16.03	16.03.03
17	YGL076C	12	12.01	12.01.01
17	YGL099W	12	12.01	41	41.01	41.01.01	43	43.01	43.01.03	43.01.03.09
17	YGL103W	12	12.01	12.01.01	16	16.03	16.03.03
17	YGL111W	12	12.01
17	YGL135W	12	12.01	12.01.01
17	YGL147C	12	12.01	12.01.01
17	YGR027C	12	12.01	12.01.01
17	YGR034W	12	12.01	12.01.01	16	16.03	16.03.03
17	YGR083C	12	12.04	12.04.01
17	YGR085C	12	12.01	12.01.01
17	YGR103W	11	11.04	11.04.01	12	12.01
17	YGR245C	10	10.03	10.03.01	10.03.01.01	10.03.01.01.01	12	12.01	42	42.04	42.04.03
17	YGR281W	16	16.19	16.19.03	20	20.01	20.01.27	20.03	20.03.22	20.03.25	32	32.05	32.05.01	32.05.01.03
17	YHL001W	12	12.01	12.01.01	16	16.03	16.03.03
17	YHL033C	12	12.01	12.01.01
17	YHR010W	12	12.01	12.01.01
17	YHR052W	14	14.13	16	16.01
17	YHR085W	11	11.04	11.04.01
17	YHR088W	11	11.04	11.04.01	12	12.01	12.01.01	16	16.03	16.03.03
17	YHR170W	11	12	12.01	12.01.01	16	16.01	16.03	16.03.03
17	YHR197W	11	11.04	11.04.01	12	12.01
17	YIL018W	12	12.01	12.01.01
17	YIL133C	12	12.01	12.01.01	16	16.03	16.03.03
17	YIL161W	99
17	YJL177W	12	12.01	12.01.01
17	YJR005W	14	14.1	20	20.09	20.09.13	20.09.18
17	YJR041C	12	12.01
17	YKL006W	12	12.01	12.01.01	16	16.03	16.03.03
17	YKL009W	1	1.03	01.03.16	01.03.16.01	11	11.04	11.04.01	11.04.03	12	12.01
17	YKL014C	11	11.04	11.04.01
17	YKL125W	11	11.02	11.02.01	11.02.03	11.02.03.01
17	YKL172W	11	11.04	11.04.01
17	YKL180W	12	12.01	12.01.01
17	YKR026C	12	12.04	12.04.01
17	YKR081C	11	11.04	11.04.01	12	12.01	12.01.01	16	16.03	16.03.03
17	YLL008W	11	11.04	11.04.01	12	12.01	12.01.01	14	14.1	16	16.19	16.19.03
17	YLL034C	1	1.04	10	10.01	10.01.02	12	12.01	16	16.19	16.19.03	20	20.09	20.09.01
17	YLL045C	12	12.01	12.01.01
17	YLR002C	10	10.01	10.01.03	10.01.03.03	11	11.04	11.04.01	14	16	16.01
17	YLR074C	43	43.01	43.01.03	43.01.03.05
17	YLR075W	10	10.03	10.03.01	12	12.01	12.01.01	14	14.1
17	YLR215C	10	10.03	10.03.01
17	YLR221C	12	12.01	12.01.01
17	YLR276C	11	11.04	11.04.01	12	12.01	12.01.01	16	16.19	16.19.03
17	YLR291C	12	12.04	12.04.01
17	YLR325C	12	12.01	12.01.01
17	YLR340W	12	12.01	12.01.01	12.04	12.04.02
17	YLR406C	12	12.01	12.01.01
17	YLR441C	12	12.01	12.01.01	34	34.11	34.11.03	34.11.03.07
17	YLR449W	14	14.01
17	YML026C	12	12.01	12.01.01
17	YML073C	12	12.01	12.01.01	16	16.03	16.03.03
17	YML126C	1	1.06	01.06.06	01.06.06.11
17	YMR049C	11	11.04	11.04.01
17	YMR121C	12	12.01	12.01.01	16	16.03	16.03.03
17	YMR142C	12	12.01	12.01.01
17	YMR194W	12	12.01	12.01.01	16	16.03	16.03.03
17	YMR242C	12	12.01	12.01.01
17	YMR290C	10	10.01	10.01.09	10.01.09.05	11	11.04	11.04.01
17	YNL002C	11	11.04	11.04.01	12	12.01	16	16.03	16.03.03
17	YNL061W	11	11.04	11.04.01	11.06
17	YNL104C	1	1.01	01.01.11	01.01.11.04	01.01.11.04.01
17	YNL110C	10	10.03	10.03.03	12	12.01
17	YNL175C	11	16	16.03	16.03.03
17	YNL182C	11	11.04	11.04.01	12	12.01	12.01.01
17	YNL301C	12	12.01	12.01.01
17	YNR053C	12	12.01
17	YOL041C	16	16.03	16.03.03
17	YOL058W	1	1.01	01.01.03	01.01.03.05	01.01.03.05.01	01.01.05	01.01.05.03	01.01.06	01.01.06.01	1.02	1.2
17	YOL062C	14	14.04	20	20.01	20.01.10	20.09	20.09.07
17	YOL077C	12	12.01	12.01.01	16	16.03	16.03.03
17	YOL120C	12	12.01	12.01.01
17	YOL127W	12	12.01	12.01.01	16	16.03	16.03.03
17	YOL144W	11	11.04	11.04.01	12	12.01	12.01.01	14	14.1
17	YOR038C	10	10.03	10.03.04	10.03.04.01	11	11.02	11.02.03	11.02.03.01	11.02.03.04	18	18.02	18.02.09
17	YOR063W	12	12.01	12.01.01
17	YOR108W	1	1.01	01.01.11	01.01.11.04	01.01.11.04.01
17	YOR173W	99
17	YOR206W	12	12.01	20	20.09	20.09.01	42
17	YOR234C	12	12.01	12.01.01
17	YOR260W	12	12.04	12.04.01
17	YOR272W	10	10.03	10.03.01	12	12.01	42	42.1	42.10.03
17	YOR312C	12	12.01	12.01.01
17	YOR335C	12	12.1
17	YOR349W	10	10.03	10.03.01	14	14.01	16	16.01
17	YPL009C	99
17	YPL043W	11	11.04	11.04.01	16	16.03	16.03.03
17	YPL093W	12	12.01
17	YPL131W	12	12.01	12.01.01	16	16.03	16.03.03
17	YPL143W	12	12.01	12.01.01
17	YPL198W	12	12.01	12.01.01
17	YPL211W	11	11.04	11.04.01	12	12.01	12.01.01
17	YPL249C-A	18	18.02	18.02.01	18.02.01.01	18.02.01.01.01	20	20.09	20.09.13
17	YPR016C	11	11.04	11.04.01	12	12.01	12.04
17	YPR043W	12	12.01	12.01.01
17	YPR102C	12	12.01	12.01.01
18	YBL050W	16	16.01	20	20.01	20.01.10	20.09	20.09.07	20.09.07.03	20.09.16	20.09.18	42	42.25
18	YBL061C	1	1.05	01.05.03	01.05.03.03	01.05.03.03.04	01.05.25	10	10.03	10.03.03	18	18.02	18.02.01	18.02.01.01	32	32.01	32.01.03	40	40.01	42	42.01	42.04	43	43.01	43.01.03	43.01.03.05
18	YBR171W	14	14.04	20	20.01	20.01.10	20.03	20.09	20.09.05
18	YBR254C	20	20.09	20.09.07	20.09.07.03
18	YCR009C	16	16.01	20	20.09	20.09.18	20.09.18.09	20.09.18.09.01	32	32.01	32.01.03	34	34.11	34.11.03	34.11.03.07	40	40.01	42	42.04	43	43.01	43.01.03	43.01.03.05
18	YCR035C	1	1.03	01.03.16	01.03.16.01	11	11.04	11.04.01
18	YDL040C	1	1.06	12	14	14.07	14.07.04
18	YDL044C	11	11.04	11.04.03	11.04.03.01	12	16	16.03	16.03.03
18	YDL100C	1	1.04	16	16.19	16.19.03	32	32.01	32.01.05	32.07	34	34.11	34.11.03	34.11.09
18	YDL111C	1	1.03	01.03.16	01.03.16.01	11	11.04	11.04.01
18	YDR012W	12	12.01	12.01.01
18	YDR108W	10	10.03	10.03.02	20	20.09	20.09.07	20.09.07.03	43	43.01	43.01.03	43.01.03.09
18	YDR168W	10	10.03	10.03.01	10.03.05	10.03.05.01	14	14.01	16	16.01	30	32	32.01	32.01.07	42	42.04	42.04.05
18	YDR245W	1	1.05	14	14.07	14.07.02	14.07.02.02	42	42.01	42.04	42.04.03	43	43.01	43.01.03	43.01.03.05
18	YDR246W	20	20.09	20.09.07	20.09.07.03
18	YDR264C	14	14.07	14.07.01	20	20.09	20.09.18	20.09.18.09	20.09.18.09.01	30	30.05	34	34.11	34.11.03	34.11.03.07
18	YDR280W	1	1.03	01.03.16	01.03.16.01	11	11.04	11.04.01
18	YDR388W	16	16.01	20	20.09	20.09.18	20.09.18.09	20.09.18.09.01	32	32.01	32.01.03	40	40.01	42	42.04	43	43.01	43.01.03	43.01.03.05
18	YDR407C	20	20.09	20.09.07	20.09.07.03
18	YDR472W	20	20.09	20.09.07	20.09.07.03
18	YDR495C	14	14.04	14.07	14.1	20	20.09	20.09.13
18	YEL036C	1	1.05	14	14.07	14.07.02	14.07.02.02
18	YER017C	1	1.04	14	14.1	14.13	16	16.19	16.19.03	20	20.01	20.01.10	20.09	20.09.04
18	YGL036W	99
18	YGL098W	14	14.04	20	20.01	20.01.10	20.09	20.09.07
18	YGL145W	20	20.09	20.09.07
18	YGL167C	20	20.01	20.01.01	20.01.01.01	20.01.01.01.01	20.03	20.03.22	20.09	20.09.07	20.09.16	34	34.01	34.01.01
18	YGL213C	1	1.03	01.03.16	01.03.16.01	10	10.01	10.01.05	10.01.05.03	10.01.05.03.01	10.03	10.03.02	10.03.02.01	12	12.07	14	14.1	32	32.1	32.10.03
18	YGR095C	1	1.03	01.03.16	01.03.16.01	11	11.04	11.04.01
18	YGR132C	10	10.01	10.01.03	10.03	10.03.01	14	14.13	40	40.2
18	YGR143W	1	1.05	01.05.02	01.05.02.07	01.05.03	2	2.19	42	42.01
18	YGR158C	1	1.03	01.03.16	01.03.16.01	11	11.04	11.04.01	11.04.03	20	20.01	20.01.21
18	YGR166W	1	1.05	01.05.25	20	20.09	20.09.07	20.09.07.03
18	YGR195W	1	1.03	01.03.16	01.03.16.01	11	11.04	11.04.01	42	42.01
18	YGR231C	10	10.01	10.01.03	10.03	10.03.01	14	14.13	40	40.2	42	42.16
18	YGR254W	1	1.05	01.05.02	01.05.02.07	1.2	01.20.15	2	2.01
18	YHR069C	1	1.03	01.03.16	01.03.16.01	11	11.04	11.04.01
18	YHR081W	10	10.01	10.01.05	10.01.05.01	11	11.04	11.04.01	32	32.01	32.01.09
18	YIR035C	1	1.06
18	YJL099W	1	1.05	01.05.03	01.05.03.03	01.05.03.03.04	20	20.09	20.09.07	42	42.01
18	YJL183W	1	1.05	14	14.07	14.07.02
18	YJL194W	1	1.04	10	10.01	10.01.03	10.01.03.03	10.03	10.03.01	16	16.01	16.03	16.03.01	16.19	16.19.03	18	18.02	18.02.01	42	42.02
18	YJR007W	12	12.04	12.04.01
18	YJR075W	1	1.05	14	14.07	14.07.02	14.07.02.02	40	40.01	42	42.01	43	43.01	43.01.03	43.01.03.05
18	YKL196C	14	14.04	20	20.09	20.09.07	20.09.07.05	20.09.07.27
18	YKR031C	1	1.06	01.06.02	01.06.02.01	10	10.03	10.03.02	20	20.09	20.09.16	20.09.16.09	20.09.16.09.03	30	30.01	30.01.09	30.01.09.09	43	43.01	43.01.03	43.01.03.09
18	YKR068C	20	20.09	20.09.07	20.09.07.03
18	YLR139C	2	2.13	02.13.03	11	12
18	YLR268W	20	20.09	20.09.07	20.09.07.03	20.09.07.05	20.09.07.27
18	YLR292C	14	14.04	20	20.01	20.01.10	20.03	20.09	20.09.05
18	YLR330W	1	1.05	01.05.03	01.05.25	1.25	01.25.01	20	20.09	20.09.07	34	34.11	34.11.03	34.11.03.07	41	41.01	41.01.01	43	43.01	43.01.03	43.01.03.05	43.01.03.09
18	YLR342W	1	1.05	01.05.03	2	2.19	42	42.01
18	YLR398C	1	1.03	01.03.16	01.03.16.01	11	11.04	12	12.07	32	32.07
18	YLR440C	20	20.09	20.09.16
18	YML075C	1	1.06	01.06.06	01.06.06.11	16	16.21	16.21.07
18	YML077W	20	20.09	20.09.07	20.09.07.03
18	YMR089C	1	1.04	2	2.13	14	14.1	14.13	16	16.19	16.19.03	20	20.01	20.01.10	20.09	20.09.04
18	YMR116C	2	2.16	12	12.01	12.04
18	YMR197C	14	14.04	20	20.09	20.09.07	20.09.07.05	20.09.07.27
18	YMR218C	20	20.09	20.09.07	20.09.07.03
18	YMR237W	1	1.05
18	YMR297W	14	14.13	14.13.01	14.13.04	14.13.04.02
18	YNL232W	1	1.03	01.03.16	01.03.16.01	11	11.04	11.04.01
18	YNL258C	20	20.09	20.09.07	20.09.07.06
18	YOL021C	1	1.03	01.03.16	01.03.16.01	10	10.03	10.03.01	11	11.04	11.04.01
18	YOL086C	1	1.05	2	2.16	02.16.01
18	YOL142W	1	1.03	01.03.16	01.03.16.01	10	10.01	10.01.05	11	11.04	11.04.01	12	12.01
18	YOR001W	11	11.04	11.04.01
18	YOR036W	14	14.04	20	20.09	20.09.07	20.09.07.27	20.09.13
18	YOR075W	20	20.09	20.09.07	20.09.07.27	40	40.01	43	43.01	43.01.03	43.01.03.09
18	YOR076C	1	1.03	01.03.16	01.03.16.01
18	YOR115C	20	20.09	20.09.07	20.09.07.03
18	YOR212W	30	30.01	30.01.05	30.01.05.05	30.05	34	34.11	34.11.03	34.11.03.07	43	43.01	43.01.03	43.01.03.05
18	YOR254C	14	14.04	20	20.01	20.01.10	20.03	20.09	20.09.05
18	YOR299W	1	1.05	43	43.01	43.01.03	43.01.03.05
18	YPL050C	1	1.05	14	14.07	14.07.02	14.07.02.02	42	42.01
18	YPL094C	14	14.04	16	16.01	20	20.01	20.01.10	20.03	20.09	20.09.05
18	YPR080W	12	12.04	12.04.02
18	YPR189W	1	1.03	01.03.16	01.03.16.01	12	12.07	32
19	YBL046W	99
19	YBR102C	11	11.04	11.04.03	11.04.03.01	14	14.1	16	16.01	20	20.09	20.09.16	20.09.16.09	20.09.16.09.03	40	40.01	42	42.04	43	43.01	43.01.03	43.01.03.05
19	YBR154C	11	11.02	11.02.01	11.02.02	11.02.03	11.02.03.01	16	16.03	16.03.01
19	YCL017C	1	1.01	01.01.06	01.01.06.05	01.01.06.05.01	01.01.06.05.01.01	01.01.09	01.01.09.03	01.01.09.03.01	1.07	34	34.01	34.01.01	34.01.01.01
19	YDL115C	10	10.03	10.03.02
19	YDL140C	11	11.02	11.02.03	11.02.03.01	16	16.03	16.03.01
19	YDL150W	11	11.02	11.02.01	11.02.02	16	16.03	16.03.01
19	YDR005C	11	11.02	11.02.03	11.02.03.04	11.02.03.04.03	14	14.04
19	YDR045C	11	11.02	11.02.02	11.02.03	11.02.03.01	16	16.03	16.03.01
19	YDR075W	1	1.02	1.04	14	14.07	14.07.03	40	40.01
19	YDR137W	10	10.03	10.03.01	18	18.02	18.02.03	20	20.01	20.01.10	40	40.01
19	YDR166C	10	10.03	10.03.03	16	16.01	20	20.09	20.09.07	20.09.07.27	20.09.16	20.09.16.09	20.09.16.09.03	43	43.01	43.01.03	43.01.03.05
19	YDR379W	18	18.02	18.02.01	18.02.01.01	18.02.01.01.01	30	30.01	30.01.05	30.01.05.05	30.01.05.05.01	30.05	34	34.11	34.11.03	34.11.03.07	42	42.04	42.04.03	42.29	43	43.01	43.01.03	43.01.03.05
19	YDR390C	11	11.04	11.04.03	14	14.07	14.07.07	14.13	14.13.01	18	18.02	18.02.01	18.02.01.01
19	YDR404C	11	11.02	11.02.03	11.02.03.01	16	16.03	16.03.01	32	32.01
19	YER008C	10	10.03	10.03.03	16	16.01	20	20.09	20.09.07	20.09.07.27	20.09.16	20.09.16.09	20.09.16.09.03	43	43.01	43.01.03	43.01.03.05
19	YER048W-A	99
19	YER111C	10	10.03	10.03.01	10.03.01.01	10.03.01.01.03	11	11.02	11.02.03	11.02.03.04
19	YFR028C	1	1.04	10	10.01	10.01.03	10.03	10.03.01	14	14.07	14.07.03
19	YGL070C	11	11.02	11.02.03	11.02.03.01	16	16.03	16.03.01
19	YGL156W	1	1.05	01.05.02	01.05.02.07
19	YGL233W	10	10.03	10.03.03	16	16.01	20	20.09	20.09.07	20.09.07.27	20.09.16	20.09.16.09	20.09.16.09.03	40	40.01	42	42.04	43	43.01	43.01.03	43.01.03.05
19	YGR005C	11	11.02	11.02.03	11.02.03.01	11.02.03.01.01	11.02.03.04
19	YGR063C	10	10.01	10.01.05	10.01.09	10.01.09.05	10.03	10.03.04	10.03.04.05	11	11.02	11.02.03	11.02.03.01	11.02.03.01.04	11.02.03.04
19	YGR186W	11	11.02	11.02.03	11.02.03.01	11.02.03.01.01	11.02.03.04
19	YGR192C	1	1.05	01.05.02	01.05.02.07	2	2.01
19	YIL021W	11	11.02	11.02.03	11.02.03.01	16	16.03	16.03.01
19	YIL068C	10	10.03	10.03.03	16	16.01	20	20.09	20.09.07	20.09.07.27	20.09.16	20.09.16.09	20.09.16.09.03	43	43.01	43.01.03	43.01.03.05
19	YJL011C	11	11.02	11.02.01	11.02.02	16	16.03	16.03.01
19	YJL085W	10	10.03	10.03.03	16	16.01	20	20.09	20.09.07	20.09.07.27	20.09.16	20.09.16.09	20.09.16.09.03	43	43.01	43.01.03	43.01.03.05
19	YJL140W	11	11.02	11.02.03	11.02.03.01	16	16.03	16.03.01	32	32.01
19	YJR063W	11	11.02	11.02.01	16	16.03	16.03.01
19	YKL144C	11	11.02	11.02.01	11.02.02	16	16.03	16.03.01
19	YKR025W	11	11.02	11.02.02	11.02.03	16	16.03	16.03.01
19	YLR039C	11	11.02	11.02.01	11.02.03	11.02.03.04	18	18.02	18.02.03	20	20.01	20.01.10
19	YLR166C	10	10.03	10.03.03	16	16.01	20	20.09	20.09.07	20.09.07.27	20.09.16	20.09.16.09	20.09.16.09.03	43	43.01	43.01.03	43.01.03.05
19	YLR182W	10	10.01	10.01.03	10.01.05	10.03	10.03.01	10.03.01.01	10.03.01.01.03	10.03.02	11	11.02	11.02.03	11.02.03.01	11.02.03.04	16	16.01	18	18.02	18.02.09	42	42.01
19	YML010W	10	10.01	10.01.09	10.01.09.05	11	11.02	11.02.03	11.02.03.01	11.02.03.01.04	11.02.03.04
19	YML097C	14	14.04	18	18.02	18.02.03	20	20.09	20.09.07	20.09.13
19	YNL113W	11	11.02	11.02.01	11.02.02	16	16.03	16.03.01
19	YNL151C	11	11.02	11.02.01	11.02.02	16	16.03	16.03.01
19	YNL201C	1	1.05	01.05.25
19	YNL248C	11	11.02	11.02.01	16	16.03	16.03.01
19	YNR003C	11	11.02	11.02.01	11.02.02	16	16.03	16.03.01	42	42.01
19	YOL005C	11	11.02	11.02.03	11.02.03.01	16	16.03	16.03.01
19	YOR116C	11	11.02	11.02.01	11.02.02	16	16.03	16.03.01
19	YOR207C	11	11.02	11.02.01	11.02.02	16	16.03	16.03.01
19	YOR210W	11	11.02	11.02.01	11.02.02	11.02.03	11.02.03.01	16	16.03	16.03.01
19	YOR224C	11	11.02	11.02.01	11.02.02	11.02.03	11.02.03.01	16	16.03	16.03.01
19	YOR340C	11	11.02	11.02.01	16	16.03	16.03.01
19	YOR341W	11	11.02	11.02.01	16	16.03	16.03.01
19	YPR032W	20	20.09	20.09.07	20.09.16	20.09.16.09	20.09.16.09.03	42	42.04	43	43.01	43.01.03	43.01.03.05
19	YPR055W	10	10.03	10.03.03	16	16.01	20	20.09	20.09.07	20.09.07.27	20.09.16	20.09.16.09	20.09.16.09.03	43	43.01	43.01.03	43.01.03.05
19	YPR093C	32	32.01
19	YPR110C	11	11.02	11.02.01	11.02.02	16	16.03	16.03.01
19	YPR180W	14	14.07	14.07.07	14.13	14.13.01	18	18.02	18.02.01	18.02.01.01
19	YPR187W	11	11.02	11.02.01	11.02.02	11.02.03	11.02.03.01	16	16.03	16.03.01
19	YPR190C	11	11.02	11.02.01	11.02.02	16	16.03	16.03.01
20	YAL002W	14	14.04	20	20.09	20.09.13
20	YBR011C	1	1.04
20	YBR114W	10	10.01	10.01.05	10.01.05.01	32	32.01	32.01.09
20	YCR028C-A	1	1.02	01.02.07	1.05	01.05.25	1.06	01.06.10	20	20.01	20.01.25	20.09	20.09.18	20.09.18.09	20.09.18.09.01
20	YCR092C	10	10.01	10.01.05	10.01.05.01	10.01.05.03	10.01.05.03.03	10.03	10.03.01	10.03.01.03	32	32.01	32.01.09
20	YDL077C	14	14.13	14.13.04	18	18.02	18.02.01	42	42.25
20	YDL116W	14	14.04	16	16.07	20	20.01	20.01.10	20.01.21	20.09	20.09.01	42	42.1	42.10.05	43	43.01	43.01.03	43.01.03.09
20	YDL156W	99
20	YDL195W	16	16.07	20	20.09	20.09.07	20.09.07.03
20	YDL203C	1	1.05	01.05.25
20	YDR027C	20	20.09	20.09.07	42	42.01	42.04	42.04.03
20	YDR080W	14	14.1	18	18.02	18.02.01	20	20.01	20.01.01	20.01.01.01	20.01.01.01.01	20.01.01.01.01.01	20.01.10	42	42.25
20	YDR097C	1	1.04	10	10.01	10.01.05	10.01.05.01	16	16.03	16.03.01	16.19	16.19.03
20	YDR233C	99
20	YDR295C	10	10.01	10.01.09	10.01.09.05	11	11.02	11.02.03	11.02.03.04	14	14.07	14.07.04
20	YDR484W	10	10.03	10.03.05	10.03.05.03	16	16.01	20	20.09	20.09.07	42	42.04	42.04.03
20	YDR499W	10	10.01	10.01.03	10.01.05	10.01.05.01	10.03	10.03.01	10.03.01.02	10.03.01.03	14	14.04	14.07	14.07.03	16	16.01	32	32.01	32.01.09	42	42.1	42.10.03
20	YDR517W	10	10.03	10.03.01	10.03.01.03
20	YEL002C	1	1.05	01.05.03	01.05.03.02	01.05.03.02.04	10	10.03	14	14.07	14.07.02	14.07.02.02
20	YGL022W	1	1.05	01.05.03	01.05.03.02	01.05.03.02.04	14	14.07	14.07.02	14.07.02.02
20	YGL092W	11	11.04	11.04.02	14	14.04	16	16.07	20	20.01	20.01.10	20.01.21	20.09	20.09.01	42	42.1	42.10.05
20	YGR116W	10	10.01	10.01.05	10.01.09	10.01.09.05	11	11.02	11.02.03	11.02.03.01	11.02.03.01.04	11.02.03.04
20	YHR029C	99
20	YHR164C	10	10.01	10.01.03	10.01.03.05	10.01.05	10.01.05.01	16	16.19	16.19.03	40	40.2
20	YIL109C	14	14.07	14.07.11	14.07.11.01	16	16.01	20	20.09	20.09.07	20.09.07.03
20	YIR002C	10	10.01	10.01.05	10.01.05.01	11	11.04	32	32.07
20	YJL002C	1	1.05	01.05.03	01.05.03.02	01.05.03.02.04	14	14.07	14.07.02	14.07.02.02
20	YJL020C	16	16.01	42	42.04	42.04.03
20	YJL029C	20	20.09	20.09.07
20	YJL034W	1	1.04	10	10.03	10.03.01	14	14.01	14.04	16	16.01	16.19	16.19.03	20	20.03	20.09	20.09.05	32	32.01	32.01.07	41	41.01	41.01.01	42	42.1
20	YJL123C	99
20	YJL146W	10	10.03	10.03.02	30	30.01	43	43.01	43.01.03	43.01.03.09
20	YJR042W	11	11.04	11.04.02	14	14.04	16	16.07	20	20.01	20.01.10	20.01.21	20.09	20.09.01	42	42.1	42.10.05	43	43.01	43.01.03	43.01.03.09
20	YKL057C	14	14.04	16	16.07	20	20.01	20.01.10	20.01.21	20.09	20.09.01	42	42.1	42.10.05
20	YKL181W	1	1.01	01.01.09	01.01.09.06	01.01.09.06.01	01.01.09.07	01.01.09.07.01	1.03	01.03.01	01.03.01.03	01.03.04	01.03.04.03	1.04	2	2.07	43	43.01	43.01.03	43.01.03.05
20	YLR148W	14	14.04	16	16.01	20	20.09	20.09.07	20.09.13	20.09.16	20.09.16.09	20.09.16.09.03	42	42.25
20	YLR208W	14	14.13	14.13.01	14.13.01.01	20	20.09	20.09.07	20.09.07.03	20.09.07.25
20	YLR371W	1	1.05	01.05.25	18	18.02	18.02.03	18.02.05	30	30.01	30.01.05	30.01.05.05	30.01.05.05.01	34	34.11	34.11.03	34.11.03.07	40	40.01	40.01.03	42	42.01	42.04	42.04.03	42.29	43	43.01	43.01.03	43.01.03.05
20	YLR396C	14	14.04	16	16.19	16.19.03	20	20.09	20.09.07	20.09.13	42	42.25
20	YLR425W	18	18.02	18.02.03	30	42	42.01
20	YML032C	10	10.01	10.01.05	10.01.05.01	10.01.05.03	10.01.05.03.01	10.01.05.03.03	32	32.01	32.01.09	34	34.11	34.11.03	34.11.03.07	42	42.1	42.10.03
20	YMR149W	1	1.05	01.05.03	01.05.03.02	01.05.03.02.04	14	14.07	14.07.02	14.07.02.02
20	YMR196W	99
20	YMR214W	14	14.01	14.04	14.07	14.07.02	14.07.02.02	16	16.01	32	32.01	32.01.07
20	YMR231W	14	14.04	20	20.09	20.09.07	20.09.13	20.09.16	20.09.16.09	20.09.16.09.03	42	42.25
20	YMR315W	99
20	YNL021W	10	10.01	10.01.09	10.01.09.05	11	11.02	11.02.03	11.02.03.04	14	14.07	14.07.04	40	40.2
20	YNL049C	20	20.09	20.09.07	20.09.07.03
20	YNL312W	10	10.01	10.01.02	10.01.03	10.01.03.05	10.01.05	10.01.05.01	10.01.05.03	16	16.03	16.03.01
20	YOL090W	1	1.04	10	10.01	10.01.05	10.01.05.01	10.01.05.03	10.01.05.03.03	10.03	10.03.01	10.03.01.03	16	16.19	16.19.03	32	32.01	32.01.09
20	YOR323C	1	1.01	01.01.03	01.01.03.03	01.01.03.03.01
20	YPL045W	14	14.04	20	20.09	20.09.07	20.09.13	42	42.01	42.25
20	YPL066W	99
20	YPL085W	14	14.07	14.07.11	14.07.11.01	14.1	16	16.07	20	20.09	20.09.07	20.09.13
20	YPL154C	14	14.07	14.07.11	14.13	14.13.01	14.13.04	14.13.04.02	32	32.01	32.01.11	43	43.01	43.01.03	43.01.03.09
20	YPL169C	16	16.01	16.03	16.03.03	20	20.01	20.01.21	20.03	20.03.01	20.03.01.05
20	YPR179C	10	10.01	10.01.09	10.01.09.05	11	11.02	11.02.03	11.02.03.04	14	14.07	14.07.04
20	YPR181C	14	14.07	14.07.11	14.07.11.01	14.13	14.13.01	14.13.01.01	18	18.02	18.02.01	18.02.01.01	18.02.01.01.01	20	20.09	20.09.07	20.09.07.03
21	YER125W	10	10.01	10.01.09	10.01.09.05	14	14.07	14.07.05	14.1	14.13	14.13.01	14.13.01.01	16	16.01	16.19	16.19.03	32	32.01	43	43.01	43.01.03	43.01.03.09
21	YOR124C	14	14.07	14.07.05	14.13	14.13.01
21	YOR138C	14	14.07	14.07.05	16	16.01	18	18.01	18.01.07	18.02	18.02.01	18.02.01.01
22	VA	99
22	YBL007C	14	14.1	16	16.01	20	20.09	20.09.18	20.09.18.09	20.09.18.09.01	40	40.01	42	42.01	42.04	42.04.03	43	43.01	43.01.03	43.01.03.05
22	YBL027W	12	12.01	12.01.01
22	YBL032W	10	10.01	10.01.03	11	11.04	16	16.03	16.03.03	20	20.01	20.01.21	32	32.01	32.01.09	42	42.1	42.10.03
22	YBL047C	20	20.09	20.09.18	20.09.18.09	20.09.18.09.01
22	YBR115C	1	1.01	01.01.06	01.01.06.06	01.01.06.06.01	01.01.06.06.01.03
22	YBR135W	10	10.03	10.03.01	18	18.02	18.02.01	18.02.01.01	18.02.01.01.05
22	YBR160W	1	1.04	10	10.01	10.01.03	10.03	10.03.01	10.03.01.01	10.03.01.01.03	10.03.01.01.05	10.03.01.01.09	10.03.02	14	14.07	14.07.03	40	40.01	43	43.01	43.01.03	43.01.03.05
22	YBR196C	1	1.05	01.05.02	01.05.02.07	2	2.01	2.07
22	YCL024W	1	1.04	10	10.03	10.03.01	10.03.01.03	10.03.03	14	14.07	14.07.03	42	42.29	43	43.01	43.01.03	43.01.03.05
22	YCR030C	99
22	YDL113C	14	14.04	14.07	14.07.11	14.07.11.01	16	16.09	20	20.09	20.09.13
22	YDL155W	10	10.03	10.03.01	10.03.01.01	10.03.01.01.05	10.03.01.01.09	18	18.02	18.02.01
22	YDL191W	12	12.01	12.01.01
22	YDR348C	99
22	YDR381W	16	16.03	16.03.03	20	20.01	20.01.21
22	YDR395W	11	11.04	11.04.02	20	20.01	20.01.10	20.01.21	20.09	20.09.01
22	YDR425W	14	14.04	20	20.01	20.01.09	20.01.10
22	YDR430C	1	1.05	14	14.04	14.07	14.07.11
22	YDR507C	1	1.04	10	10.03	10.03.01	10.03.01.03	10.03.03	14	14.07	14.07.03	42	42.29	43	43.01	43.01.03	43.01.03.05
22	YFL034W	99
22	YFR024C-A	99
22	YGL154C	1	1.01	01.01.06	01.01.06.06	01.01.06.06.01	01.01.06.06.01.03	1.07	01.07.01	14	14.07
22	YGR155W	1	1.01	01.01.06	01.01.06.05	01.01.06.05.01	01.01.06.05.01.02	01.01.09	01.01.09.03	01.01.09.03.01
22	YHL019C	16	16.01	20	20.09	20.09.13
22	YHR024C	14	14.07	14.07.11
22	YHR114W	32	32.01	32.01.03	34	34.11	34.11.03	34.11.03.13	42	42.04	42.04.03
22	YHR179W	2	2.45	16	16.21	16.21.05	20	20.01	20.01.15
22	YJL036W	14	14.07	14.07.11	14.07.11.01	14.13	16	16.09	20
22	YJL201W	42	42.01
22	YJR045C	1	1.04	14	14.01	14.04	16	16.19	16.19.03	18	18.02	18.02.01	20	20.01	20.01.10	20.09	20.09.04	32	32.01
22	YKL135C	14	14.1	16	16.01	20	20.09	20.09.13	20.09.18
22	YKR048C	10	10.01	10.01.09	10.01.09.05	10.03	10.03.01	10.03.01.01	10.03.01.01.11	14	14.1	16	16.01	42	42.1	42.10.03	42.29	43	43.01	43.01.03	43.01.03.05
22	YLR079W	10	10.03	10.03.01	10.03.01.01	10.03.01.01.03	16	16.01	18	18.02	18.02.01	18.02.01.02	18.02.01.02.05
22	YLR163C	14	14.07	14.07.11
22	YLR170C	14	14.1	16	16.01	20	20.09	20.09.13	20.09.18
22	YLR172C	1	1.01	1.2	01.20.31	14	14.07	14.07.09
22	YLR203C	11	11.04	11.04.03	12	12.07
22	YLR448W	12	12.01	12.01.01	16	16.03	16.03.03
22	YML001W	20	20.09	20.09.07	20.09.13	20.09.18
22	YMR199W	10	10.03	10.03.01	18	18.02	18.02.01
22	YNL078W	10	10.03	10.03.01	10.03.01.01	10.03.01.03
22	YNL084C	10	10.03	10.03.03	14	14.1	16	16.01	20	20.09	20.09.18	20.09.18.09	20.09.18.09.01	34	34.11	34.11.03	34.11.03.07	42	42.04	42.04.03	43	43.01	43.01.03	43.01.03.05
22	YNL243W	1	1.03	01.03.16	14	14.1	16	16.01	20	20.09	20.09.16	20.09.16.09	20.09.16.09.03	20.09.18	20.09.18.09	20.09.18.09.01	34	34.11	34.11.03	34.11.03.07	40	40.01	42	42.01	42.04	42.04.03	43	43.01	43.01.03	43.01.03.05
22	YOL070C	99
22	YOR181W	10	10.03	10.03.03	14	14.1	16	16.01	20	20.09	20.09.18	20.09.18.09	20.09.18.09.01	32	32.01	32.01.03	40	40.01	42	42.04	42.04.03	43	43.01	43.01.03	43.01.03.05
22	YPL256C	10	10.01	10.01.03	10.03	10.03.01	10.03.01.01	18	18.02	18.02.01	34	34.11	34.11.03	34.11.03.07	40	40.01	42	42.04	43	43.01	43.01.03	43.01.03.05
22	YPL259C	14	14.04	16	16.01	20	20.09	20.09.07	20.09.13	42	42.08
22	YPR029C	14	14.1	16	16.01	20	20.09	20.09.13	20.09.18
23	NU	99
23	YAL001C	11	11.02	11.02.01	11.02.02	11.02.03	11.02.03.01
23	YAL013W	1	1.06	01.06.10	11	11.02	11.02.03	11.02.03.04
23	YAL017W	1	1.04	1.05	14	14.07	14.07.03
23	YAR007C	10	10.01	10.01.02	10.01.03	10.01.03.05	10.01.05	10.01.05.01	10.01.05.03	10.03	10.03.01	10.03.01.03	16	16.03	16.03.01	32	32.01	32.01.09	34	34.11	34.11.03	34.11.03.07
23	YBL003C	10	10.01	10.01.09	10.01.09.05	11	11.02	11.02.03	11.02.03.04	16	16.03	16.03.01
23	YBL099W	2	2.11	2.13	2.45	02.45.15	20	20.01	20.01.01	20.01.01.01	20.01.15	20.03	20.03.22	20.09	20.09.04	34	34.01	34.01.01	34.01.01.03
23	YBR039W	2	2.11	2.13	2.45	02.45.15	20	20.01	20.01.01	20.01.01.01	20.01.15	20.03	20.03.22	20.09	20.09.04	34	34.01	34.01.01	34.01.01.03
23	YBR049C	11	11.02	11.02.01	11.02.03	11.02.03.01	11.02.03.01.07	11.02.03.04
23	YBR081C	10	10.01	10.01.09	10.01.09.05	11	11.02	11.02.03	11.02.03.04	14	14.07	14.07.04	14.1	16	16.07	41	41.01	41.01.01	42	42.1	42.10.03
23	YBR095C	41	41.01	41.01.01	43	43.01	43.01.03	43.01.03.05
23	YBR123C	11	11.02	11.02.01	11.02.02	11.02.03	11.02.03.01	42	42.01
23	YBR193C	11	11.02	11.02.03	11.02.03.01	11.02.03.04	16	16.01
23	YBR198C	10	10.01	10.01.09	10.01.09.05	10.03	10.03.01	10.03.01.01	10.03.01.01.01	11	11.02	11.02.03	11.02.03.01	11.02.03.01.01	11.02.03.04	14	14.07	14.07.04	42	42.1	42.10.03
23	YBR245C	1	1.04	10	10.01	10.01.09	10.01.09.05	11	11.02	11.02.03	11.02.03.04	16	16.19	16.19.03
23	YBR253W	1	1.01	01.01.13	1.05	01.05.25	11	11.02	11.02.03	11.02.03.01	11.02.03.04	34	34.11	34.11.03	34.11.03.07	43	43.01	43.01.03	43.01.03.09
23	YBR289W	1	1.05	01.05.25	10	10.01	10.01.09	10.01.09.05	11	11.02	11.02.03	11.02.03.04	34	34.11	34.11.03	34.11.03.07
23	YCL010C	14	14.07	14.07.04	42	42.1	42.10.03
23	YCR042C	10	10.03	10.03.01	10.03.01.01	10.03.01.01.01	11	11.02	11.02.03	11.02.03.01	11.02.03.01.01	11.02.03.04
23	YCR052W	10	10.01	10.01.09	10.01.09.05	10.03	10.03.01	11	11.02	11.02.03	11.02.03.04
23	YCR081W	1	1.05	01.05.25	11	11.02	11.02.03	11.02.03.01	11.02.03.04
23	YCR084C	11	11.02	11.02.03	11.02.03.04	11.02.03.04.03
23	YDL002C	10	10.01	10.01.09	10.01.09.05
23	YDL066W	1	1.01	01.01.03	01.01.03.02	01.01.03.02.01	1.05	2	2.1	16	16.21	16.21.07
23	YDL076C	10	10.01	10.01.09	10.01.09.05	14	14.07	14.07.04
23	YDL192W	14	14.1	20	20.09	20.09.07	20.09.07.03	20.09.07.05
23	YDR044W	1	1.07	01.07.01	1.2	01.20.19	01.20.19.01
23	YDR073W	1	1.05	01.05.25	10	10.01	10.01.09	10.01.09.05	11	11.02	11.02.03	11.02.03.04	34	34.11	34.11.03	34.11.03.07
23	YDR083W	11	11.04	11.04.01
23	YDR121W	10	10.01	10.01.03	10.01.03.05	10.01.09	10.01.09.05	11	11.02	11.02.03	11.02.03.01
23	YDR129C	16	16.01	16.06	20	20.09	20.09.16	20.09.18	20.09.18.09	20.09.18.09.01	32	32.01	32.01.03	42	42.04	42.04.03	43	43.01	43.01.03	43.01.03.05
23	YDR145W	10	10.01	10.01.09	10.01.09.05	10.03	10.03.01	10.03.01.01	10.03.01.01.01	11	11.02	11.02.03	11.02.03.01	11.02.03.01.01	11.02.03.04	14	14.07	14.07.04	42	42.1	42.10.03
23	YDR167W	10	10.01	10.01.09	10.01.09.05	10.03	10.03.01	10.03.01.01	10.03.01.01.01	11	11.02	11.02.03	11.02.03.01	11.02.03.01.01	11.02.03.04	14	14.07	14.07.04	42	42.1	42.10.03
23	YDR174W	11	11.02	11.02.01	11.02.03	11.02.03.01	16	16.03	16.03.01
23	YDR176W	1	1.05	01.05.25	10	10.01	10.01.09	10.01.09.05	11	11.02	11.02.03	11.02.03.01	11.02.03.04	14	14.07	14.07.04	18	18.02	18.02.09	42	42.1	42.10.03
23	YDR190C	1	1.04	10	10.01	10.01.09	10.01.09.05	11	11.02	11.02.03	11.02.03.01	11.02.03.04	16	16.19	16.19.03
23	YDR207C	1	1.01	01.01.13	1.02	01.02.07	1.06	01.06.10	10	10.03	10.03.01	10.03.02	10.03.02.01	11	11.02	11.02.03	11.02.03.04	16	16.03	16.03.01
23	YDR224C	10	10.01	10.01.09	10.01.09.05	11	11.02	11.02.03	11.02.03.04	16	16.03	16.03.01
23	YDR303C	10	10.03	10.03.01	11	11.02	11.02.03	11.02.03.04	16	16.03	16.03.01
23	YDR308C	11	11.02	11.02.03	11.02.03.01	11.02.03.04
23	YDR359C	10	10.01	10.01.09	10.01.09.05
23	YDR362C	11	11.02	11.02.01	11.02.02	11.02.03	11.02.03.01
23	YDR392W	10	10.01	10.01.09	10.01.09.05	11	11.02	11.02.03	11.02.03.01	11.02.03.04	14	14.07	14.07.04	18	18.02	18.02.09	34	34.11	34.11.03	34.11.03.07	41	41.01	41.01.01	42	42.1	42.10.03	43	43.01	43.01.03	43.01.03.05	43.01.03.09
23	YDR443C	1	1.05	01.05.25	11	11.02	11.02.03	11.02.03.01	11.02.03.04
23	YDR448W	10	10.01	10.01.09	10.01.09.05	11	11.02	11.02.03	11.02.03.01	11.02.03.04	14	14.07	14.07.04	18	18.02	18.02.09	42	42.1	42.10.03
23	YEL018W	99
23	YER022W	11	11.02	11.02.03	11.02.03.01	11.02.03.04
23	YER092W	99
23	YER148W	11	11.02	11.02.01	11.02.02	11.02.03	11.02.03.01	11.02.03.01.01	11.02.03.04	16	16.03	16.03.01
23	YER151C	11	11.02	11.02.03	11.02.03.04	14	14.07	14.07.05	14.13	14.13.01
23	YFL013C	10	10.01	10.01.09	10.01.09.05	42	42.1	42.10.03
23	YFL024C	10	10.01	10.01.09	10.01.09.05	11	11.02	11.02.03	11.02.03.04	14	14.07	14.07.04	42	42.1	42.10.03
23	YFL039C	10	10.03	10.03.01	10.03.03	10.03.05	10.03.05.01	10.03.05.03	11	11.02	11.02.03	11.02.03.04	14	14.04	14.07	14.07.04	16	20	20.01	20.01.10	20.09	20.09.07	20.09.14	20.09.14.02	20.09.16	20.09.16.09	20.09.16.09.03	20.09.18	20.09.18.09	20.09.18.09.01	32	32.01	32.01.03	40	40.01	42	42.01	42.04	42.1	42.10.03	42.29	43	43.01	43.01.03	43.01.03.05	43.01.03.09
23	YFL049W	10	10.01	10.01.09	10.01.09.05	11	11.02	11.02.03	11.02.03.04
23	YFR013W	10	10.01	10.01.09	10.01.09.05	16	16.01
23	YFR037C	10	10.01	10.01.09	10.01.09.05	10.03	10.03.01	11	11.02	11.02.03	11.02.03.04
23	YGL013C	11	11.02	11.02.03	11.02.03.04	11.02.03.04.01	16	16.03	16.03.01	32	32.05	32.05.01	32.05.01.03	32.07
23	YGL025C	10	10.01	10.01.05	11	11.02	11.02.03	11.02.03.01	11.02.03.04
23	YGL066W	14	14.07	14.07.04	42	42.1	42.10.03
23	YGL105W	11	11.06	11.06.02	12	12.1	16	16.03	16.03.03	20	20.01	20.01.21
23	YGL112C	10	10.01	10.01.09	10.01.09.05	10.03	10.03.01	10.03.01.01	10.03.01.01.01	11	11.02	11.02.03	11.02.03.01	11.02.03.01.01	11.02.03.04	14	14.07	14.07.04	42	42.1	42.10.03
23	YGL133W	10	10.01	10.01.09	10.01.09.05	11	11.02	11.02.03	11.02.03.04
23	YGL150C	1	1.04	10	10.01	10.01.05	10.01.05.01	10.01.09	10.01.09.05	11	11.02	11.02.03	11.02.03.01	11.02.03.04	16	16.19	16.19.03
23	YGL151W	11	11.02	11.02.03	11.02.03.04
23	YGL241W	14	14.04	20	20.01	20.01.10	20.09	20.09.01	42	42.1
23	YGL245W	12	12.1
23	YGR017W	99
23	YGR047C	11	11.02	11.02.01	11.02.02	11.02.03	11.02.03.01
23	YGR056W	10	10.01	10.01.09	10.01.09.05
23	YGR094W	12	12.1
23	YGR104C	11	11.02	11.02.03	11.02.03.01	11.02.03.04
23	YGR252W	10	10.01	10.01.09	10.01.09.05	11	11.02	11.02.03	11.02.03.04	14	14.07	14.07.04	42	42.1	42.10.03
23	YGR264C	12	12.1
23	YGR274C	1	1.04	10	10.01	10.01.09	10.01.09.05	10.03	10.03.01	10.03.01.01	10.03.01.01.01	11	11.02	11.02.03	11.02.03.01	11.02.03.01.01	11.02.03.04	14	14.07	14.07.03	14.07.04
23	YGR275W	38
23	YHL025W	1	1.05	01.05.25	10	10.01	10.01.09	10.01.09.05	11	11.02	11.02.03	11.02.03.04	34	34.11	34.11.03	34.11.03.07
23	YHR041C	11	11.02	11.02.03	11.02.03.01	11.02.03.04
23	YHR056C	11	11.02	11.02.03	11.02.03.04	16	16.03	16.03.01
23	YHR058C	11	11.02	11.02.03	11.02.03.01	11.02.03.04
23	YHR099W	10	10.01	10.01.09	10.01.09.05	11	11.02	11.02.03	11.02.03.04	14	14.07	14.07.04	42	42.1	42.10.03
23	YIL056W	20	20.03
23	YIL084C	10	10.01	10.01.09	10.01.09.05	11	11.02	11.02.03	11.02.03.04	14	14.07	14.07.04	16	16.01	43	43.01	43.01.03	43.01.03.09
23	YIL126W	1	1.04	10	10.01	10.01.02	10.01.09	10.01.09.05	10.03	10.03.01	10.03.02	11	11.02	11.02.03	11.02.03.04	16	16.19	16.19.03
23	YIL129C	11	11.02	11.02.03	11.02.03.04	40	40.01	43	43.01	43.01.03	43.01.03.05
23	YJL076W	10	10.01	10.01.09	10.01.09.05	10.03	10.03.01	11	11.02	11.02.01	16	16.03	16.03.03	42	42.1	42.10.07
23	YJL081C	10	10.01	10.01.09	10.01.09.05	11	11.02	11.02.03	11.02.03.04	14	14.07	14.07.04	42	42.1	42.10.03
23	YJL176C	1	1.05	01.05.25	10	10.01	10.01.09	10.01.09.05	11	11.02	11.02.03	11.02.03.04	34	34.11	34.11.03	34.11.03.07
23	YJR066W	1	1.04	1.06	10	10.03	10.03.01	10.03.01.01	10.03.01.01.01	10.03.02	12	12.01	16	16.01	30	30.01	30.01.09	30.01.09.11
23	YKR001C	14	14.04	20	20.09	20.09.07	20.09.07.05	20.09.13	42	42.19
23	YKR008W	10	10.01	10.01.09	10.01.09.05	42	42.1	42.10.03
23	YKR095W	10	10.01	10.01.05	10.01.05.01	14	14.04	20	20.09	20.09.01
23	YLR025W	1	1.05	01.05.25	14	14.04	20	20.09	20.09.13	43	43.01	43.01.03	43.01.03.09
23	YLR033W	10	10.01	10.01.09	10.01.09.05
23	YLR052W	10	10.01	10.01.09	10.01.09.05	42	42.1	42.10.03
23	YLR055C	10	10.01	10.01.09	10.01.09.05	11	11.02	11.02.03	11.02.03.01	11.02.03.04	14	14.07	14.07.04	18	18.02	18.02.09	42	42.1	42.10.03
23	YLR071C	1	1.05	01.05.25	2	2.19	11	11.02	11.02.03	11.02.03.01	11.02.03.04	34	34.11	34.11.03	34.11.03.07	43	43.01	43.01.03	43.01.03.05
23	YLR150W	1	1.05	01.05.25	16	16.03	16.03.01	30	30.01	32	32.01	32.01.09	40	40.1	40.10.02	40.10.02.01	42	42.1	42.10.03
23	YLR321C	10	10.01	10.01.09	10.01.09.05	10.03	10.03.01	11	11.02	11.02.03	11.02.03.04	16	16.01	42	42.1	42.10.03
23	YLR357W	10	10.01	10.01.09	10.01.09.05	10.03	10.03.01	10.03.01.01	10.03.01.01.09	42	42.1	42.10.03
23	YLR373C	14	14.13	14.13.04	14.13.04.02
23	YLR410W	14	14.07	14.07.04	42	42.04	42.04.03
23	YML007W	11	11.02	11.02.03	11.02.03.04	32	32.01	32.01.01	32.05	32.05.01	32.05.01.03
23	YML015C	10	10.03	10.03.01	10.03.01.01	10.03.01.01.01	11	11.02	11.02.03	11.02.03.01	11.02.03.01.01	11.02.03.04
23	YML114C	11	11.02	11.02.03	11.02.03.01
23	YML127W	10	10.01	10.01.09	10.01.09.05	11	11.02	11.02.01	11.02.03	11.02.03.04
23	YMR005W	11	11.02	11.02.03	11.02.03.01
23	YMR033W	10	10.01	10.01.09	10.01.09.05	11	11.02	11.02.03	11.02.03.04
23	YMR072W	10	10.01	10.01.03	10.01.05	16	16.03	16.03.01	42	42.16
23	YMR075W	99
23	YMR091C	14	14.04	20	20.09	20.09.01
23	YMR106C	10	10.01	10.01.05	10.01.05.01	10.01.09	10.01.09.05	10.03	10.03.01	10.03.01.03	16	16.03	16.03.03	32	32.01	32.01.09	42	42.1	42.10.03
23	YMR112C	11	11.02	11.02.03	11.02.03.01	11.02.03.04
23	YMR223W	14	14.07	14.07.05	14.13	14.13.01
23	YMR227C	10	10.03	10.03.01	10.03.01.01	10.03.01.01.01	11	11.02	11.02.03	11.02.03.01	11.02.03.01.01	11.02.03.04
23	YMR236W	10	10.01	10.01.09	10.01.09.05	10.03	10.03.01	10.03.01.01	10.03.01.01.01	11	11.02	11.02.03	11.02.03.01	11.02.03.01.01	11.02.03.04	14	14.07	14.07.04	42	42.1	42.10.03
23	YMR263W	10	10.01	10.01.09	10.01.09.05	11	11.02	11.02.03	11.02.03.04	14	14.07	14.07.04	34	34.11	34.11.03	34.11.03.07	40	40.01	43	43.01	43.01.03	43.01.03.09
23	YMR284W	10	10.01	10.01.03	10.01.05	10.01.05.01	10.01.09	10.01.09.05	10.03	10.03.01	10.03.01.03	16	16.03	16.03.03	32	32.01	32.01.09	42	42.1	42.10.03
23	YNL059C	14	14.04	20	20.09	20.09.13
23	YNL097C	10	10.01	10.01.09	10.01.09.05	11	11.02	11.02.03	11.02.03.04	14	14.07	14.07.04
23	YNL107W	10	10.01	10.01.09	10.01.09.05	11	11.02	11.02.03	11.02.03.04
23	YNL218W	1	1.04	10	10.01	10.01.02	10.01.11	16	16.19	16.19.03	42	42.16
23	YNL236W	1	1.01	01.01.13	1.05	01.05.25	11	11.02	11.02.03	11.02.03.01	11.02.03.04	11.02.03.04.03	34	34.11	34.11.03	34.11.03.07	43	43.01	43.01.03	43.01.03.09
23	YNL250W	1	1.04	10	10.01	10.01.05	10.01.05.01	10.01.05.03	10.01.05.03.01	10.01.05.03.03	10.03	10.03.02	10.03.02.01	16	16.01	16.03	16.03.01	16.19	16.19.03	32	32.01	32.01.09	42	42.1	42.10.03
23	YNL262W	10	10.01	10.01.03	10.01.03.05	10.01.05	10.01.05.01	10.01.09	10.01.09.05	10.03	10.03.01	10.03.01.03	32	32.01	32.01.09
23	YNL272C	18	18.02	18.02.03	20	20.09	20.09.07	20.09.16	20.09.16.09	20.09.16.09.03
23	YNL330C	1	1.04	10	10.01	10.01.05	10.01.05.03	10.01.05.03.03	10.01.09	10.01.09.05	11	11.02	11.02.03	11.02.03.04	14	14.07	14.07.04	34	34.11	34.11.03	34.11.03.07	40	40.2	43	43.01	43.01.03	43.01.03.09
23	YNR010W	10	10.03	10.03.01	10.03.01.01	10.03.01.01.11	11	11.02	11.02.03	11.02.03.01	11.02.03.04
23	YNR023W	10	10.01	10.01.09	10.01.09.05	11	11.02	11.02.03	11.02.03.04
23	YNR051C	14	14.07	14.07.05
23	YOL004W	1	1.06	01.06.10	10	10.01	10.01.09	10.01.09.05	11	11.02	11.02.03	11.02.03.04	14	14.07	14.07.04	34	34.11	34.11.03	34.11.03.07	43	43.01	43.01.03	43.01.03.09
23	YOL006C	10	10.01	10.01.02	10.01.03	10.01.03.05	10.01.05	10.01.05.03	10.01.05.03.03	10.01.09	10.01.09.05	10.01.11	10.03	10.03.04	10.03.04.03	10.03.04.09	11	11.02	11.02.03	11.02.03.01	11.02.03.01.04	11.02.03.04
23	YOL051W	1	1.05	01.05.25	11	11.02	11.02.03	11.02.03.01	11.02.03.04	34	34.11	34.11.03	34.11.03.07	43	43.01	43.01.03	43.01.03.09
23	YOL135C	11	11.02	11.02.03	11.02.03.01	11.02.03.04
23	YOL148C	10	10.01	10.01.09	10.01.09.05	11	11.02	11.02.03	11.02.03.01	11.02.03.04	14	14.07	14.07.04	18	18.02	18.02.09	42	42.1	42.10.03
23	YOR110W	1	1.05	01.05.25	11	11.02	11.02.01	11.02.02	11.02.03	11.02.03.01
23	YOR141C	99
23	YOR174W	11	11.02	11.02.03	11.02.03.01	11.02.03.04
23	YOR244W	10	10.01	10.01.09	10.01.09.05	10.03	10.03.01	11	11.02	11.02.03	11.02.03.04	14	14.07	14.07.04	42	42.1	42.10.03
23	YOR290C	1	1.05	01.05.25	10	10.01	10.01.09	10.01.09.05	11	11.02	11.02.03	11.02.03.04	34	34.11	34.11.03	34.11.03.07
23	YOR304W	1	1.04	10	10.01	10.01.09	10.01.09.05	11	11.02	11.02.03	11.02.03.04	16	16.19	16.19.03
23	YPL007C	11	11.02	11.02.01	11.02.02	11.02.03	11.02.03.01
23	YPL011C	10	10.03	10.03.01	10.03.01.01	10.03.01.01.01	11	11.02	11.02.03	11.02.03.01	11.02.03.01.01	11.02.03.04
23	YPL016W	1	1.05	01.05.25	10	10.01	10.01.09	10.01.09.05	11	11.02	11.02.03	11.02.03.04	34	34.11	34.11.03	34.11.03.07
23	YPL042C	1	1.04	1.05	01.05.25	10	10.03	10.03.02	11	11.02	11.02.03	11.02.03.04	14	14.07	14.07.03
23	YPL053C	1	1.05	14	14.07	14.07.02	14.07.02.02	42	42.01
23	YPL082C	1	1.04	11	11.02	11.02.03	11.02.03.04	16	16.19	16.19.03
23	YPL084W	14	14.13	14.13.01	14.13.01.01	20	20.09	20.09.13	30	32	32.01	34	34.11	34.11.12
23	YPL128C	10	10.01	10.01.09	10.01.09.05	11	11.02	11.02.03	11.02.03.04	16	16.03	16.03.01
23	YPL129W	1	1.04	01.04.04	1.05	01.05.25	10	10.01	10.01.09	10.01.09.05	10.03	10.03.01	10.03.01.01	10.03.01.01.01	11	11.02	11.02.03	11.02.03.01	11.02.03.01.01	11.02.03.04	34	34.11	34.11.03	34.11.03.07
23	YPL139C	10	10.03	10.03.02	11	11.02	11.02.03	11.02.03.01	11.02.03.04	18	18.02	18.02.09
23	YPL181W	11	11.02	11.02.03	11.02.03.04	11.02.03.04.01	16	16.01
23	YPL254W	10	10.01	10.01.09	10.01.09.05	11	11.02	11.02.03	11.02.03.01	11.02.03.04	14	14.07	14.07.04	18	18.02	18.02.09	42	42.1	42.10.03
23	YPR023C	10	10.01	10.01.09	10.01.09.05	11	11.02	11.02.03	11.02.03.04	14	14.07	14.07.04	42	42.1	42.10.03
23	YPR034W	10	10.01	10.01.09	10.01.09.05	11	11.02	11.02.03	11.02.03.04
23	YPR070W	11	11.02	11.02.03	11.02.03.01	11.02.03.04
23	YPR168W	11	11.02	11.02.03	11.02.03.01	11.02.03.04
23	YPR175W	10	10.01	10.01.03	10.01.03.05	10.01.05	10.01.05.01
24	YAL047C	10	10.03	10.03.01	10.03.01.01	10.03.01.01.11	10.03.04	10.03.04.09	42	42.04	42.04.05
24	YHR172W	10	10.03	10.03.01	42	42.04	42.04.05
24	YLR212C	10	10.03	10.03.01	10.03.05	10.03.05.01	42	42.04	42.04.05
24	YNL126W	10	10.03	10.03.01	10.03.05	10.03.05.01	42	42.04	42.04.05
