# Supplementary material for: Hidden Information Revealed by Optimal Community Structure from a Protein-Complex Bipartite Network Improves Protein Function Prediction
Source: PLoS One. 2013 Apr 5;8(4):e60372. doi: 10.1371/journal.pone.0060372 (PMC3618231; doi:10.1371/journal.pone.0060372)
Supplement: Table S2 — The list of meaningful functional clusters and their P-values obtained by the optimal community structure of the protein-complex network. (XLS) [file pone.0060372.s002.xls]

## Sheet: 시트1
Table S2. The list of meaningful functional clusters and their P-values obtained by the optimal community structure of the protein-complex network
Community ID	Function	Number of proteins with the function in the network (Nf)	The number of protein with the function in the community (k)	The number of proteins in the community (m)	-log(P)	P-value	Percentage(%) (k/m*100)	MIPS annotation
1	chromosome segregation/division	20	9	11	15.928	1.181515e-16	81.818	10.03.04.05
1	nuclear and chromosomal cycle	31	9	11	13.854	1.398631e-14	81.818	10.03.04
1	cell cycle	216	9	11	5.89	1.288759e-06	81.818	10.03
1	protein binding	126	5	11	2.863	1.371943e-03	45.455	16.01
2	protein/peptide degradation	85	28	64	19.154	7.018980e-20	43.75	14.13
2	cytoplasmic and nuclear protein degradation	67	26	64	19.766	1.715819e-20	40.625	14.13.01
2	protein modification	199	24	64	6.054	8.836504e-07	37.5	14.07
2	proteasomal degradation (ubiquitin/proteasomal pathway)	50	21	64	16.557	2.770489e-17	32.812	14.13.01.01
2	protein processing (proteolytic)	39	16	64	12.291	5.120297e-13	25	14.07.11
2	modification by ubiquitin-related proteins	8	6	64	6.818	1.519533e-07	9.375	14.07.07
2	tRNA processing	22	6	64	3.605	2.482941e-04	9.375	11.04.02
2	nuclear transport	45	5	64	1.352	4.441488e-02	7.812	20.09.01
2	structural protein binding	27	5	64	2.267	5.407570e-03	7.812	16.07
2	pyruvate dehydrogenase complex	5	5	64	6.845	1.427428e-07	7.812	2.08
2	glycolysis and gluconeogenesis	21	4	64	1.933	1.167424e-02	6.25	2.01
2	tricarboxylic-acid pathway (citrate cycle, Krebs cycle, TCA cycle)	9	3	64	2.246	5.674674e-03	4.688	2.1
2	thiamine pyrophosphate binding	1	1	64	1.356	4.407713e-02	1.562	16.21.11
3	budding, cell polarity and filament formation	98	6	7	6.267	5.408036e-07	85.714	43.01.03.05
3	fungal and other eukaryotic cell type differentiation	130	6	7	5.523	3.002353e-06	85.714	43.01.03
3	fungal/microorganismic cell type differentiation	130	6	7	5.523	3.002353e-06	85.714	43.01
3	cytoskeleton/structural proteins	82	5	7	5.009	9.797344e-06	71.429	42.04
3	cell growth / morphogenesis	67	5	7	5.452	3.530688e-06	71.429	40.01
3	cytokinesis (cell division) /septum formation and hydrolysis	30	5	7	7.264	5.442483e-08	71.429	10.03.03
3	mitotic cell cycle and cell cycle control	163	5	7	3.533	2.928597e-04	71.429	10.03.01
3	cell cycle	216	5	7	2.945	1.135200e-03	71.429	10.03
3	cell wall	46	4	7	4.54	2.886112e-05	57.143	42.01
3	pheromone response, mating-type determination, sex-specific proteins	69	4	7	3.833	1.470188e-04	57.143	34.11.03.07
3	chemoperception and response	77	4	7	3.644	2.269989e-04	57.143	34.11.03
3	cellular sensing and response to external stimulus	84	4	7	3.495	3.197707e-04	57.143	34.11
3	lipid binding	8	4	7	7.88	1.319541e-08	57.143	16.09
3	C-compound and carbohydrate metabolism	125	4	7	2.825	1.495116e-03	57.143	1.05
3	mating (fertilization)	16	3	7	4.426	3.746925e-05	42.857	41.01.01
3	fungal/microorganismic development	16	3	7	4.426	3.746925e-05	42.857	41.01
3	regulation of C-compound and carbohydrate metabolism	51	3	7	2.888	1.294716e-03	42.857	01.05.25
3	GTP binding	5	1	7	1.621	2.390602e-02	14.286	16.19.05
3	tricarboxylic-acid pathway (citrate cycle, Krebs cycle, TCA cycle)	9	1	7	1.37	4.267652e-02	14.286	2.1
4	cell cycle	216	15	59	1.674	2.119984e-02	25.424	10.03
4	fungal and other eukaryotic cell type differentiation	130	11	59	1.892	1.283281e-02	18.644	43.01.03
4	fungal/microorganismic cell type differentiation	130	11	59	1.892	1.283281e-02	18.644	43.01
4	cellular sensing and response to external stimulus	84	11	59	3.445	3.586214e-04	18.644	34.11
4	phosphate metabolism	117	11	59	2.235	5.823093e-03	18.644	1.04
4	budding, cell polarity and filament formation	98	10	59	2.318	4.807071e-03	16.949	43.01.03.05
4	chemoperception and response	77	10	59	3.131	7.390576e-04	16.949	34.11.03
4	stress response	105	9	59	1.645	2.262769e-02	15.254	32.01
4	cytoskeleton/structural proteins	82	8	59	1.814	1.533363e-02	13.559	42.04
4	cellular import	36	8	59	4.244	5.701767e-05	13.559	20.09.18
4	pheromone response, mating-type determination, sex-specific proteins	69	7	59	1.721	1.901953e-02	11.864	34.11.03.07
4	regulation of protein activity	71	7	59	1.658	2.199536e-02	11.864	18.02
4	modification by phosphorylation, dephosphorylation, autophosphorylation	50	7	59	2.491	3.231650e-03	11.864	14.07.03
4	lipid, fatty acid and isoprenoid metabolism	38	7	59	3.222	5.995866e-04	11.864	1.06
4	vacuolar/lysosomal transport	54	6	59	1.707	1.963843e-02	10.169	20.09.13
4	DNA synthesis and replication	52	6	59	1.783	1.648986e-02	10.169	10.01.03
4	endocytosis	19	5	59	3.154	7.010392e-04	8.475	20.09.18.09.01
4	vesicular cellular import	19	5	59	3.154	7.010392e-04	8.475	20.09.18.09
4	cytoskeleton-dependent transport	11	5	59	4.446	3.583079e-05	8.475	20.09.14
4	nuclear and chromosomal cycle	31	5	59	2.153	7.033101e-03	8.475	10.03.04
4	conversion to kinetic energy (e.g. movement)	5	5	59	7.028	9.372741e-08	8.475	02.45.11
4	energy conversion and regeneration	10	5	59	4.695	2.017026e-05	8.475	2.45
4	osmotic and salt stress response	17	4	59	2.405	3.939647e-03	6.78	32.01.03
4	osmosensing and response	7	3	59	2.702	1.987179e-03	5.085	34.11.03.13
4	protein kinase	10	3	59	2.205	6.241875e-03	5.085	30.01.05.01
4	regulator of transcription factor	13	3	59	1.865	1.363471e-02	5.085	18.02.09
4	kinase inhibitior	6	3	59	2.932	1.169274e-03	5.085	18.02.01.02.05
4	enzyme inhibitor	8	3	59	2.51	3.087869e-03	5.085	18.02.01.02
4	secondary metabolism	11	3	59	2.079	8.336415e-03	5.085	1.2
4	endoplasmic reticulum	4	2	59	2.034	9.241957e-03	3.39	42.07
4	microtubule cytoskeleton	8	2	59	1.411	3.882489e-02	3.39	42.04.05
4	MAPKKK cascade	3	2	59	2.324	4.744975e-03	3.39	30.01.05.01.03
4	translation termination	2	2	59	2.789	1.624224e-03	3.39	12.04.03
4	chromosome condensation	5	2	59	1.824	1.500190e-02	3.39	10.03.04.03
4	cell cycle arrest	5	2	59	1.824	1.500190e-02	3.39	10.03.01.02
4	metabolism of secondary products derived from L-lysine, L-arginine and L-histidine	3	2	59	2.324	4.744975e-03	3.39	01.20.31
4	tetracyclic and pentacyclic triterpenes (cholesterin, steroids and hopanoids) metabolism	6	2	59	1.659	2.191822e-02	3.39	01.06.06.11
4	isoprenoid metabolism	6	2	59	1.659	2.191822e-02	3.39	01.06.06
4	deoxyribonucleotide metabolism	3	2	59	2.324	4.744975e-03	3.39	01.03.07
4	peroxidase reaction	1	1	59	1.391	4.063361e-02	1.695	32.07.07.05
4	toxins	1	1	59	1.391	4.063361e-02	1.695	32.05.05.01
4	virulence, disease factors	1	1	59	1.391	4.063361e-02	1.695	32.05.05
4	calcium binding	1	1	59	1.391	4.063361e-02	1.695	16.17.01
4	regulation of the metabolism of vitamins, cofactors, and prosthetic groups	1	1	59	1.391	4.063361e-02	1.695	01.07.07
4	metabolism of polyamines	1	1	59	1.391	4.063361e-02	1.695	01.01.05.01
5	pheromone response, mating-type determination, sex-specific proteins	69	6	6	8.031	9.305990e-09	100	34.11.03.07
5	chemoperception and response	77	6	6	7.735	1.840540e-08	100	34.11.03
5	cellular sensing and response to external stimulus	84	6	6	7.501	3.155483e-08	100	34.11
5	transcriptional control	176	6	6	5.532	2.940107e-06	100	11.02.03.04
5	mRNA synthesis	221	6	6	4.931	1.173064e-05	100	11.02.03
5	RNA synthesis	244	6	6	4.67	2.138603e-05	100	11.02
5	DNA conformation modification (e.g. chromatin)	111	6	6	6.755	1.757713e-07	100	10.01.09.05
5	DNA restriction or modification	111	6	6	6.755	1.757713e-07	100	10.01.09
5	ori recognition and priming complex formation	15	6	6	12.411	3.885340e-13	100	10.01.03.03
5	DNA synthesis and replication	52	6	6	8.801	1.580415e-09	100	10.01.03
5	DNA processing	195	6	6	5.261	5.484971e-06	100	10.01
5	ATP binding	88	2	6	1.333	4.643839e-02	33.333	16.19.03
6	mitochondrion	65	25	41	25.132	7.381534e-26	60.976	42.16
6	ribosomal proteins	171	25	41	13.645	2.267244e-14	60.976	12.01.01
6	ribosome biogenesis	209	25	41	11.515	3.058316e-12	60.976	12.01
6	cytoplasmic and nuclear protein degradation	67	5	41	1.43	3.711173e-02	12.195	14.13.01
6	proteasomal degradation (ubiquitin/proteasomal pathway)	50	4	41	1.307	4.930995e-02	9.756	14.13.01.01
6	aerobic respiration	13	3	41	2.309	4.912694e-03	7.317	02.13.03
6	respiration	20	3	41	1.768	1.706626e-02	7.317	2.13
6	tRNA modification	10	2	41	1.518	3.033590e-02	4.878	11.06.02
7	aminoacyl-tRNA-synthetases	17	2	3	3.415	3.846366e-04	66.667	12.1
8	transport routes	229	16	44	3.239	5.766516e-04	36.364	20.09
8	homeostasis of cations	23	12	44	12.888	1.295237e-13	27.273	34.01.01
8	homeostasis	29	12	44	11.358	4.386220e-12	27.273	34.01
8	homeostasis of protons	16	11	44	13.685	2.065088e-14	25	34.01.01.03
8	transported compounds (substrates)	116	11	44	3.376	4.210527e-04	25	20.01
8	vacuolar/lysosomal transport	54	9	44	4.746	1.795137e-05	20.455	20.09.13
8	transport ATPases	17	9	44	9.728	1.872613e-10	20.455	20.03.22
8	transport facilities	34	9	44	6.558	2.769619e-07	20.455	20.03
8	cation transport (H+, Na+, K+, Ca2+ , NH4+, etc.)	17	9	44	9.728	1.872613e-10	20.455	20.01.01.01
8	ion transport	19	9	44	9.167	6.807613e-10	20.455	20.01.01
8	electron transport	16	8	44	8.402	3.965943e-09	18.182	20.01.15
8	cellular import	36	4	44	1.671	2.131090e-02	9.091	20.09.18
8	glycolysis and gluconeogenesis	21	4	44	2.521	3.016447e-03	9.091	2.01
8	sugar, glucoside, polyol and carboxylate catabolism	31	4	44	1.896	1.270978e-02	9.091	01.05.02.07
8	sugar, glucoside, polyol and carboxylate metabolism	32	4	44	1.847	1.420845e-02	9.091	01.05.02
8	vacuole or lysosome	15	3	44	2.038	9.161605e-03	6.818	42.25
8	homeostasis of metal ions (Na, K, Ca etc.)	7	2	44	1.767	1.711324e-02	4.545	34.01.01.01
8	tRNA modification	10	2	44	1.461	3.461196e-02	4.545	11.06.02
8	cell cycle arrest	5	2	44	2.072	8.470948e-03	4.545	10.03.01.02
8	accessory proteins of electron transport and membrane-associated energy conservation	1	1	44	1.519	3.030303e-02	2.273	02.11.05
9	transport routes	229	18	63	2.216	6.087168e-03	28.571	20.09
9	protein modification	199	18	63	2.921	1.199978e-03	28.571	14.07
9	cell cycle	216	18	63	2.5	3.162508e-03	28.571	10.03
9	fungal and other eukaryotic cell type differentiation	130	17	63	4.802	1.576780e-05	26.984	43.01.03
9	fungal/microorganismic cell type differentiation	130	17	63	4.802	1.576780e-05	26.984	43.01
9	budding, cell polarity and filament formation	98	16	63	5.833	1.467258e-06	25.397	43.01.03.05
9	cytoskeleton/structural proteins	82	15	63	6.138	7.275526e-07	23.81	42.04
9	phosphate metabolism	117	14	63	3.547	2.838159e-04	22.222	1.04
9	mitotic cell cycle and cell cycle control	163	12	63	1.374	4.226497e-02	19.048	10.03.01
9	DNA conformation modification (e.g. chromatin)	111	12	63	2.679	2.091840e-03	19.048	10.01.09.05
9	DNA restriction or modification	111	12	63	2.679	2.091840e-03	19.048	10.01.09
9	actin cytoskeleton	37	11	63	6.824	1.498618e-07	17.46	42.04.03
9	modification by phosphorylation, dephosphorylation, autophosphorylation	50	11	63	5.376	4.205318e-06	17.46	14.07.03
9	cell growth / morphogenesis	67	10	63	3.394	4.035047e-04	15.873	40.01
9	vesicular transport (Golgi network, etc.)	98	10	63	2.109	7.783645e-03	15.873	20.09.07
9	intra Golgi transport	19	8	63	6.38	4.168153e-07	12.698	20.09.07.05
9	modification by acetylation, deacetylation	42	7	63	2.775	1.676891e-03	11.111	14.07.04
9	mitotic cell cycle	69	7	63	1.577	2.650759e-02	11.111	10.03.01.01
9	meiosis	35	6	63	2.499	3.168152e-03	9.524	10.03.02
9	G1/S transition of mitotic cell cycle	17	6	63	4.349	4.473895e-05	9.524	10.03.01.01.03
9	enzyme mediated signal transduction	31	5	63	2.032	9.293033e-03	7.937	30.01.05
9	cellular signalling	38	5	63	1.663	2.172453e-02	7.937	30.01
9	cytoskeleton-dependent transport	11	5	63	4.305	4.959467e-05	7.937	20.09.14
9	bud / growth tip	16	4	63	2.403	3.956889e-03	6.349	42.29
9	protein kinase	10	4	63	3.255	5.561532e-04	6.349	30.01.05.01
9	vesicle recycling	4	4	63	5.491	3.229557e-06	6.349	20.09.07.29
9	cell cycle checkpoints (checkpoints of morphogenesis, DNA-damage,-replication, mitotic phase and spindle)	24	4	63	1.75	1.779152e-02	6.349	10.03.01.03
9	electron transport and membrane-associated energy conservation	6	2	63	1.605	2.483171e-02	3.175	2.11
9	regulation of directional cell growth	1	1	63	1.363	4.338843e-02	1.587	40.01.03.01
9	biotin binding	1	1	63	1.363	4.338843e-02	1.587	16.21.15
9	urea catabolism (not urea cycle)	1	1	63	1.363	4.338843e-02	1.587	01.02.02.09.01
9	catabolism of nitrogenous compounds	1	1	63	1.363	4.338843e-02	1.587	01.02.02.09
9	nitrogen metabolism	1	1	63	1.363	4.338843e-02	1.587	01.02.02
10	RNA processing	239	81	119	39.929	1.178823e-40	68.067	11.04
10	mRNA processing (splicing, 5'-, 3'-end processing)	106	72	119	62.259	5.505819e-63	60.504	11.04.03
10	splicing	84	61	119	53.969	1.073627e-54	51.261	11.04.03.01
10	nucleic acid binding	189	40	119	9.058	8.754588e-10	33.613	16.03
10	RNA binding	126	38	119	13.832	1.471794e-14	31.933	16.03.03
10	assembly of protein complexes	68	13	119	2.6	2.512160e-03	10.924	14.1
10	nucleotide/nucleoside/nucleobase metabolism	67	12	119	2.19	6.452580e-03	10.084	1.03
10	RNA degradation	33	9	119	3.054	8.821501e-04	7.563	01.03.16.01
10	polynucleotide degradation	39	9	119	2.498	3.174177e-03	7.563	01.03.16
10	RNA transport	48	8	119	1.428	3.733206e-02	6.723	20.01.21
10	tRNA processing	22	5	119	1.54	2.882157e-02	4.202	11.04.02
10	regulation of phosphate metabolism	5	3	119	2.323	4.752623e-03	2.521	01.04.04
10	metabolism of cyclic and unusual nucleotides	3	2	119	1.723	1.891918e-02	1.681	01.03.10
11	cell cycle	216	17	36	5.533	2.930017e-06	47.222	10.03
11	mitotic cell cycle and cell cycle control	163	16	36	6.509	3.095863e-07	44.444	10.03.01
11	nucleotide/nucleoside/nucleobase binding	104	14	36	7.397	4.005712e-08	38.889	16.19
11	mitotic cell cycle	69	14	36	9.88	1.317213e-10	38.889	10.03.01.01
11	DNA processing	195	14	36	4.002	9.962557e-05	38.889	10.01
11	DNA recombination and DNA repair	67	11	36	6.672	2.128434e-07	30.556	10.01.05
11	protein binding	126	10	36	3.213	6.125744e-04	27.778	16.01
11	transcriptional control	176	10	36	2.099	7.966284e-03	27.778	11.02.03.04
11	mRNA synthesis	221	10	36	1.438	3.645514e-02	27.778	11.02.03
11	DNA repair	43	10	36	7.597	2.527426e-08	27.778	10.01.05.01
11	DNA synthesis and replication	52	10	36	6.747	1.792233e-07	27.778	10.01.03
11	ATP binding	88	9	36	3.749	1.780759e-04	25	16.19.03
11	extension/ polymerization activity	20	9	36	9.769	1.700308e-10	25	10.01.03.05
11	proteasomal degradation (ubiquitin/proteasomal pathway)	50	8	36	4.791	1.618851e-05	22.222	14.13.01.01
11	cytoplasmic and nuclear protein degradation	67	8	36	3.837	1.455039e-04	22.222	14.13.01
11	protein/peptide degradation	85	8	36	3.109	7.787957e-04	22.222	14.13
11	assembly of protein complexes	68	8	36	3.79	1.619981e-04	22.222	14.1
11	modification by ubiquitination, deubiquitination	22	8	36	7.802	1.577246e-08	22.222	14.07.05
11	M phase	20	8	36	8.191	6.434379e-09	22.222	10.03.01.01.11
11	G2/M transition of mitotic cell cycle	18	5	36	4.32	4.784215e-05	13.889	10.03.01.01.09
11	enzymatic activity regulation / enzyme regulator	47	4	36	1.576	2.655766e-02	11.111	18.02.01
11	transcription initiation	21	4	36	2.85	1.412125e-03	11.111	11.02.03.01.01
11	ori recognition and priming complex formation	15	4	36	3.446	3.583376e-04	11.111	10.01.03.03
11	DNA damage response	25	3	36	1.655	2.213671e-02	8.333	32.01.09
11	RNA degradation	33	3	36	1.339	4.586462e-02	8.333	01.03.16.01
11	GTP binding	5	2	36	2.244	5.704785e-03	5.556	16.19.05
11	proteins necessary for transposon movement	1	1	36	1.606	2.479339e-02	2.778	38.07
12	ribosome biogenesis	209	30	64	9.8	1.586537e-10	46.875	12.01
12	mitochondrion	65	28	64	22.997	1.007381e-23	43.75	42.16
12	ribosomal proteins	171	28	64	10.475	3.348324e-11	43.75	12.01.01
12	nuclear membrane	16	7	64	5.711	1.946758e-06	10.938	42.10.05
12	nucleus	76	7	64	1.342	4.551429e-02	10.938	42.1
12	nuclear transport	45	7	64	2.554	2.789665e-03	10.938	20.09.01
12	RNA transport	48	7	64	2.39	4.074519e-03	10.938	20.01.21
12	structural protein binding	27	7	64	3.989	1.026794e-04	10.938	16.07
12	ER to Golgi transport	39	6	64	2.221	6.009535e-03	9.375	20.09.07.03
12	protein transport	59	6	64	1.381	4.159988e-02	9.375	20.01.10
12	metabolism of energy reserves (e.g. glycogen, trehalose)	21	5	64	2.776	1.673917e-03	7.812	2.19
12	respiration	20	4	64	2.01	9.769418e-03	6.25	2.13
12	sugar, glucoside, polyol and carboxylate anabolism	10	4	64	3.228	5.912124e-04	6.25	01.05.02.04
12	sugar, glucoside, polyol and carboxylate metabolism	32	4	64	1.311	4.881983e-02	6.25	01.05.02
12	translation elongation	14	3	64	1.678	2.099234e-02	4.688	12.04.02
12	aerobic respiration	13	3	64	1.769	1.702218e-02	4.688	02.13.03
12	degradation of leucine	3	2	64	2.254	5.577608e-03	3.125	01.01.11.04.02
12	biosynthesis of leucine	5	2	64	1.756	1.755207e-02	3.125	01.01.11.04.01
12	metabolism of leucine	6	2	64	1.592	2.558478e-02	3.125	01.01.11.04
12	degradation of valine	3	2	64	2.254	5.577608e-03	3.125	01.01.11.03.02
12	biosynthesis of valine	4	2	64	1.965	1.083823e-02	3.125	01.01.11.03.01
12	metabolism of valine	5	2	64	1.756	1.755207e-02	3.125	01.01.11.03
12	degradation of isoleucine	3	2	64	2.254	5.577608e-03	3.125	01.01.11.02.02
12	biosynthesis of isoleucine	3	2	64	2.254	5.577608e-03	3.125	01.01.11.02.01
12	metabolism of isoleucine	4	2	64	1.965	1.083823e-02	3.125	01.01.11.02
13	RNA synthesis	244	31	81	5.822	1.507229e-06	38.272	11.02
13	mRNA synthesis	221	28	81	5.176	6.673455e-06	34.568	11.02.03
13	protein modification	199	25	81	4.522	3.008364e-05	30.864	14.07
13	RNA processing	239	22	81	2.077	8.367076e-03	27.16	11.04
13	mRNA processing (splicing, 5'-, 3'-end processing)	106	20	81	6.421	3.794013e-07	24.691	11.04.03
13	nucleic acid binding	189	17	81	1.576	2.652125e-02	20.988	16.03
13	general transcription activities	111	17	81	4.193	6.406293e-05	20.988	11.02.03.01
13	transcriptional control	176	16	81	1.543	2.867404e-02	19.753	11.02.03.04
13	phosphate metabolism	117	16	81	3.361	4.353793e-04	19.753	1.04
13	3'-end processing	16	15	81	18.186	6.521618e-19	18.519	11.04.03.05
13	C-compound and carbohydrate metabolism	125	15	81	2.567	2.707709e-03	18.519	1.05
13	fungal and other eukaryotic cell type differentiation	130	14	81	1.991	1.021733e-02	17.284	43.01.03
13	fungal/microorganismic cell type differentiation	130	14	81	1.991	1.021733e-02	17.284	43.01
13	RNA binding	126	14	81	2.111	7.750369e-03	17.284	16.03.03
13	splicing	84	14	81	3.909	1.233004e-04	17.284	11.04.03.01
13	stress response	105	12	81	1.956	1.106689e-02	14.815	32.01
13	modification by phosphorylation, dephosphorylation, autophosphorylation	50	12	81	5.061	8.687125e-06	14.815	14.07.03
13	budding, cell polarity and filament formation	98	11	81	1.769	1.702223e-02	13.58	43.01.03.05
13	cellular signalling	38	10	81	4.657	2.205386e-05	12.346	30.01
13	regulation of C-compound and carbohydrate metabolism	51	10	81	3.485	3.274437e-04	12.346	01.05.25
13	cell growth / morphogenesis	67	9	81	1.999	1.002297e-02	11.111	40.01
13	enzyme mediated signal transduction	31	9	81	4.606	2.478736e-05	11.111	30.01.05
13	transcription termination	12	9	81	9.188	6.484212e-10	11.111	11.02.03.01.07
13	organization of chromosome structure	47	7	81	1.878	1.325045e-02	8.642	42.10.03
13	posttranslational modification of amino acids (e.g. hydroxylation, methylation)	11	7	81	6.445	3.589855e-07	8.642	14.07.09
13	transcription elongation	21	7	81	4.097	8.003066e-05	8.642	11.02.03.01.04
13	metabolism of energy reserves (e.g. glycogen, trehalose)	21	6	81	3.16	6.925300e-04	7.407	2.19
13	cell adhesion	6	5	81	5.56	2.752090e-06	6.173	34.07
13	G2/M transition of mitotic cell cycle	18	4	81	1.821	1.510212e-02	4.938	10.03.01.01.09
13	G1/S transition of mitotic cell cycle	17	4	81	1.912	1.225794e-02	4.938	10.03.01.01.03
13	cell-cell adhesion	4	3	81	3.192	6.432246e-04	3.704	34.07.01
13	small GTPase mediated signal transduction	15	3	81	1.33	4.680584e-02	3.704	30.01.05.05.01
13	5'-end processing	4	3	81	3.192	6.432246e-04	3.704	11.04.03.03
13	regulation by modification	2	2	81	2.512	3.075679e-03	2.469	18.01.01
13	regulation by	4	2	81	1.766	1.714056e-02	2.469	18.01
13	transcription activation	5	2	81	1.56	2.753875e-02	2.469	11.02.03.04.01
13	regulation of DNA processing	5	2	81	1.56	2.753875e-02	2.469	10.01.11
14	transport routes	229	40	183	1.902	1.252506e-02	21.858	20.09
14	transported compounds (substrates)	116	34	183	6.382	4.147044e-07	18.579	20.01
14	protein targeting, sorting and translocation	101	27	183	4.293	5.089261e-05	14.754	14.04
14	C-compound and carbohydrate metabolism	125	25	183	2.026	9.418680e-03	13.661	1.05
14	amino acid metabolism	56	23	183	7.378	4.192152e-08	12.568	1.01
14	nucleotide/nucleoside/nucleobase binding	104	22	183	2.124	7.510128e-03	12.022	16.19
14	protein transport	59	16	183	2.78	1.659915e-03	8.743	20.01.10
14	nuclear transport	45	12	183	2.132	7.371982e-03	6.557	20.09.01
14	RNA transport	48	12	183	1.897	1.266398e-02	6.557	20.01.21
14	protein folding and stabilization	27	11	183	3.699	1.998468e-04	6.011	14.01
14	sugar, glucoside, polyol and carboxylate catabolism	31	11	183	3.087	8.190938e-04	6.011	01.05.02.07
14	sugar, glucoside, polyol and carboxylate metabolism	32	11	183	2.954	1.112671e-03	6.011	01.05.02
14	ER to Golgi transport	39	9	183	1.322	4.766781e-02	4.918	20.09.07.03
14	mitochondrial transport	15	9	183	4.771	1.694070e-05	4.918	20.09.04
14	protein processing (proteolytic)	39	9	183	1.322	4.766781e-02	4.918	14.07.11
14	aminoacyl-tRNA-synthetases	17	8	183	3.313	4.864075e-04	4.372	12.1
14	metabolism of the aspartate family	16	8	183	3.54	2.883163e-04	4.372	01.01.06
14	unfolded protein response (e.g. ER quality control)	21	7	183	1.953	1.113055e-02	3.825	32.01.07
14	DNA recombination	21	7	183	1.953	1.113055e-02	3.825	10.01.05.03
14	enzyme activator	18	6	183	1.731	1.859322e-02	3.279	18.02.01.01
14	complex cofactor/cosubstrate/vitamine binding	15	6	183	2.159	6.938204e-03	3.279	16.21
14	translation elongation	14	6	183	2.333	4.641904e-03	3.279	12.04.02
14	glycolysis and gluconeogenesis	21	6	183	1.405	3.937417e-02	3.279	2.01
14	metabolism of the cysteine - aromatic group	13	6	183	2.529	2.958506e-03	3.279	01.01.09
14	metabolism of methionine	9	6	183	3.648	2.246928e-04	3.279	01.01.06.05
14	assimilation of ammonia, metabolism of the glutamate group	12	6	183	2.75	1.777274e-03	3.279	01.01.03
14	NAD/NADP binding	11	5	183	2.134	7.351625e-03	2.732	16.21.07
14	biosynthesis of vitamins, cofactors, and prosthetic groups	12	5	183	1.946	1.133330e-02	2.732	01.07.01
14	metabolism of vitamins, cofactors, and prosthetic groups	15	5	183	1.504	3.132027e-02	2.732	1.07
14	GTPase activator (GAP)	8	4	183	1.945	1.134415e-02	2.186	18.02.01.01.01
14	pyrimidine nucleotide/nucleoside/nucleobase metabolism	6	4	183	2.525	2.987008e-03	2.186	01.03.04
14	metabolism of the pyruvate family (alanine, isoleucine, leucine, valine) and D-alanine	9	4	183	1.734	1.843393e-02	2.186	01.01.11
14	metabolism of tryptophan	5	4	183	2.957	1.104456e-03	2.186	01.01.09.06
14	metabolism of glutamate	7	4	183	2.202	6.286030e-03	2.186	01.01.03.02
14	metabolism of glutamine	4	4	183	3.611	2.451338e-04	2.186	01.01.03.01
14	chemical agent resistance	7	3	183	1.329	4.689150e-02	1.639	32.05.01.03
14	resistance proteins	7	3	183	1.329	4.689150e-02	1.639	32.05.01
14	nuclear migration	6	3	183	1.53	2.948915e-02	1.639	10.03.04.09
14	fermentation	6	3	183	1.53	2.948915e-02	1.639	2.16
14	membrane lipid metabolism	7	3	183	1.329	4.689150e-02	1.639	01.06.02
14	transfer of activated C-1 groups	6	3	183	1.53	2.948915e-02	1.639	01.05.13
14	pyrimidine nucleotide/nucleoside/nucleobase anabolism	4	3	183	2.145	7.157906e-03	1.639	01.03.04.03
14	biosynthesis of tryptophan	4	3	183	2.145	7.157906e-03	1.639	01.01.09.06.01
14	biosynthesis of methionine	6	3	183	1.53	2.948915e-02	1.639	01.01.06.05.01
14	degradation of glutamine	3	3	183	2.705	1.973327e-03	1.639	01.01.03.01.02
14	glycolipid metabolism	2	2	183	1.801	1.580842e-02	1.093	01.06.02.02
14	S-adenosyl-methionine - homocysteine cycle	2	2	183	1.801	1.580842e-02	1.093	01.05.13.01
14	C-2 compound and organic acid catabolism	3	2	183	1.362	4.347860e-02	1.093	01.05.06.07
14	C-2 compound and organic acid metabolism	3	2	183	1.362	4.347860e-02	1.093	01.05.06
14	biosynthesis of homocysteine	3	2	183	1.362	4.347860e-02	1.093	01.01.06.05.01.01
14	biosynthesis of arginine	3	2	183	1.362	4.347860e-02	1.093	01.01.03.05.01
14	metabolism of arginine	3	2	183	1.362	4.347860e-02	1.093	01.01.03.05
15	RNA processing	239	55	126	13.614	2.433913e-14	43.651	11.04
15	rRNA processing	119	52	126	27.474	3.357146e-28	41.27	11.04.01
15	ribosome biogenesis	209	47	126	10.883	1.308405e-11	37.302	12.01
15	RNA binding	126	36	126	11.375	4.214578e-12	28.571	16.03.03
15	nucleic acid binding	189	36	126	6.067	8.573567e-07	28.571	16.03
15	ribosomal proteins	171	36	126	7.259	5.512494e-08	28.571	12.01.01
15	translation initiation	28	13	126	6.976	1.056281e-07	10.317	12.04.01
15	translation	51	13	126	3.632	2.335762e-04	10.317	12.04
15	RNA modification	23	11	126	6.121	7.565066e-07	8.73	11.06
15	rRNA modification	12	10	126	9.008	9.816423e-10	7.937	11.06.01
15	translational control	22	5	126	1.445	3.590163e-02	3.968	12.07
16	transcriptional control	176	5	5	4.604	2.487915e-05	100	11.02.03.04
16	transcription elongation	21	5	5	9.419	3.809652e-10	100	11.02.03.01.04
16	general transcription activities	111	5	5	5.62	2.399445e-06	100	11.02.03.01
16	mRNA synthesis	221	5	5	4.105	7.858440e-05	100	11.02.03
16	RNA synthesis	244	5	5	3.888	1.294794e-04	100	11.02
16	modification by acetylation, deacetylation	42	2	5	2.112	7.731428e-03	40	14.07.04
16	DNA conformation modification (e.g. chromatin)	111	2	5	1.303	4.971818e-02	40	10.01.09.05
16	DNA restriction or modification	111	2	5	1.303	4.971818e-02	40	10.01.09
17	ribosome biogenesis	209	84	132	43.688	2.050242e-44	63.636	12.01
17	ribosomal proteins	171	64	132	28.587	2.587895e-29	48.485	12.01.01
17	RNA processing	239	30	132	1.506	3.121654e-02	22.727	11.04
17	rRNA processing	119	28	132	6.224	5.976905e-07	21.212	11.04.01
17	RNA binding	126	20	132	2.144	7.173025e-03	15.152	16.03.03
17	ABC transporters	4	2	132	1.361	4.355480e-02	1.515	20.03.25
17	tetrahydrofolate-dependent C-1-transfer	4	2	132	1.361	4.355480e-02	1.515	01.05.13.03
18	transport routes	229	34	79	8.658	2.196868e-09	43.038	20.09
18	vesicular transport (Golgi network, etc.)	98	22	79	8.814	1.533247e-09	27.848	20.09.07
18	C-compound and carbohydrate metabolism	125	15	79	2.681	2.085130e-03	18.987	1.05
18	RNA degradation	33	14	79	9.649	2.244482e-10	17.722	01.03.16.01
18	polynucleotide degradation	39	14	79	8.497	3.184560e-09	17.722	01.03.16
18	nucleotide/nucleoside/nucleobase metabolism	67	14	79	5.218	6.053997e-06	17.722	1.03
18	ER to Golgi transport	39	12	79	6.459	3.474785e-07	15.19	20.09.07.03
18	rRNA processing	119	12	79	1.629	2.348106e-02	15.19	11.04.01
18	cell wall	46	8	79	2.586	2.593901e-03	10.127	42.01
18	protein transport	59	8	79	1.908	1.235902e-02	10.127	20.01.10
18	vesicle fusion	14	5	79	3.243	5.714580e-04	6.329	20.09.07.27
18	transport facilities	34	5	79	1.472	3.370125e-02	6.329	20.03
18	modification with sugar residues (e.g. glycosylation, deglycosylation)	13	5	79	3.416	3.836182e-04	6.329	14.07.02
18	polysaccharide metabolism	14	5	79	3.243	5.714580e-04	6.329	01.05.03
18	non-vesicular ER transport	8	4	79	3.317	4.815901e-04	5.063	20.09.05
18	N-directed glycosylation, deglycosylation	11	4	79	2.699	2.001315e-03	5.063	14.07.02.02
18	transmembrane signal transduction	5	2	79	1.581	2.626165e-02	2.532	30.05
18	fermentation	6	2	79	1.42	3.801514e-02	2.532	2.16
18	chitin anabolism	3	2	79	2.072	8.463600e-03	2.532	01.05.03.03.04
18	chitin metabolism	3	2	79	2.072	8.463600e-03	2.532	01.05.03.03
19	RNA synthesis	244	34	58	12.736	1.837935e-13	58.621	11.02
19	DNA binding	64	26	58	21.748	1.786401e-22	44.828	16.03.01
19	nucleic acid binding	189	26	58	8.997	1.008070e-09	44.828	16.03
19	mRNA synthesis	221	20	58	3.792	1.614013e-04	34.483	11.02.03
19	rRNA synthesis	37	19	58	17.923	1.194138e-18	32.759	11.02.01
19	general transcription activities	111	16	58	5.603	2.494578e-06	27.586	11.02.03.01
19	tRNA synthesis	29	16	58	15.658	2.195614e-16	27.586	11.02.02
19	budding, cell polarity and filament formation	98	10	58	2.374	4.226785e-03	17.241	43.01.03.05
19	fungal and other eukaryotic cell type differentiation	130	10	58	1.534	2.922895e-02	17.241	43.01.03
19	fungal/microorganismic cell type differentiation	130	10	58	1.534	2.922895e-02	17.241	43.01
19	exocytosis	18	9	58	8.294	5.075786e-09	15.517	20.09.16.09.03
19	vesicular cellular export	18	9	58	8.294	5.075786e-09	15.517	20.09.16.09
19	cellular export and secretion	27	9	58	6.432	3.696348e-07	15.517	20.09.16
19	vesicular transport (Golgi network, etc.)	98	9	58	1.876	1.331576e-02	15.517	20.09.07
19	vesicle fusion	14	7	58	6.507	3.113180e-07	12.069	20.09.07.27
19	regulation of protein activity	71	7	58	1.696	2.015894e-02	12.069	18.02
19	cytokinesis (cell division) /septum formation and hydrolysis	30	7	58	3.952	1.117291e-04	12.069	10.03.03
19	guanyl-nucleotide exchange factor (GEF)	11	3	58	2.1	7.945907e-03	5.172	18.02.03
19	enzyme activator	18	3	58	1.492	3.221192e-02	5.172	18.02.01.01
19	modification by ubiquitin-related proteins	8	2	58	1.425	3.761347e-02	3.448	14.07.07
20	transport routes	229	20	58	3.57	2.689284e-04	34.483	20.09
20	vesicular transport (Golgi network, etc.)	98	13	58	4.169	6.780661e-05	22.414	20.09.07
20	protein modification	199	13	58	1.353	4.432590e-02	22.414	14.07
20	DNA processing	195	13	58	1.416	3.832719e-02	22.414	10.01
20	protein targeting, sorting and translocation	101	12	58	3.397	4.012012e-04	20.69	14.04
20	DNA recombination and DNA repair	67	10	58	3.703	1.983100e-04	17.241	10.01.05
20	DNA repair	43	9	58	4.569	2.696800e-05	15.517	10.01.05.01
20	nucleus	76	7	58	1.548	2.834094e-02	12.069	42.1
20	vacuole or lysosome	15	6	58	4.926	1.186534e-05	10.345	42.25
20	vacuolar/lysosomal transport	54	6	58	1.741	1.815401e-02	10.345	20.09.13
20	structural protein binding	27	6	58	3.317	4.822309e-04	10.345	16.07
20	DNA damage response	25	5	58	2.61	2.457147e-03	8.621	32.01.09
20	ER to Golgi transport	39	5	58	1.761	1.733739e-02	8.621	20.09.07.03
20	RNA transport	48	5	58	1.407	3.920680e-02	8.621	20.01.21
20	N-directed glycosylation, deglycosylation	11	5	58	4.483	3.291103e-05	8.621	14.07.02.02
20	modification with sugar residues (e.g. glycosylation, deglycosylation)	13	5	58	4.065	8.618112e-05	8.621	14.07.02
20	nuclear membrane	16	4	58	2.535	2.915183e-03	6.897	42.10.05
20	cell cycle checkpoints (checkpoints of morphogenesis, DNA-damage,-replication, mitotic phase and spindle)	24	4	58	1.873	1.339842e-02	6.897	10.03.01.03
20	DNA recombination	21	4	58	2.083	8.253245e-03	6.897	10.01.05.03
20	peptidoglycan anabolism	5	4	58	4.952	1.115833e-05	6.897	01.05.03.02.04
20	peptidoglycan metabolism	5	4	58	4.952	1.115833e-05	6.897	01.05.03.02
20	polysaccharide metabolism	14	4	58	2.769	1.702636e-03	6.897	01.05.03
20	autoproteolytic processing	8	3	58	2.532	2.938622e-03	5.172	14.07.11.01
20	somatic / mitotic recombination	8	3	58	2.532	2.938622e-03	5.172	10.01.05.03.03
20	lysosomal and vacuolar protein degradation	7	2	58	1.538	2.894476e-02	3.448	14.13.04
20	siderophore-iron transport	1	1	58	1.399	3.994490e-02	1.724	20.01.01.01.01.01
21	modification by ubiquitination, deubiquitination	22	3	3	5.519	3.024614e-06	100	14.07.05
21	protein modification	199	3	3	2.595	2.540870e-03	100	14.07
21	protein binding	126	2	3	1.675	2.114824e-02	66.667	16.01
21	cytoplasmic and nuclear protein degradation	67	2	3	2.214	6.108424e-03	66.667	14.13.01
21	protein/peptide degradation	85	2	3	2.01	9.778852e-03	66.667	14.13
21	enzyme activator	18	1	3	1.435	3.675596e-02	33.333	18.02.01.01
21	regulation by binding / dissociation	2	1	3	2.384	4.129384e-03	33.333	18.01.07
21	regulation by	4	1	3	2.084	8.247384e-03	33.333	18.01
22	transport routes	229	14	49	1.822	1.507112e-02	28.571	20.09
22	cell cycle	216	12	49	1.309	4.907940e-02	24.49	10.03
22	protein binding	126	11	49	2.645	2.263774e-03	22.449	16.01
22	mitotic cell cycle and cell cycle control	163	10	49	1.393	4.046516e-02	20.408	10.03.01
22	budding, cell polarity and filament formation	98	9	49	2.368	4.281357e-03	18.367	43.01.03.05
22	fungal and other eukaryotic cell type differentiation	130	9	49	1.584	2.604299e-02	18.367	43.01.03
22	fungal/microorganismic cell type differentiation	130	9	49	1.584	2.604299e-02	18.367	43.01
22	cellular import	36	9	49	5.898	1.263810e-06	18.367	20.09.18
22	assembly of protein complexes	68	8	49	2.83	1.478447e-03	16.327	14.1
22	vacuolar/lysosomal transport	54	7	49	2.771	1.695891e-03	14.286	20.09.13
22	enzymatic activity regulation / enzyme regulator	47	6	49	2.393	4.043487e-03	12.245	18.02.01
22	regulation of protein activity	71	6	49	1.536	2.907404e-02	12.245	18.02
22	mitotic cell cycle	69	6	49	1.591	2.561856e-02	12.245	10.03.01.01
22	actin cytoskeleton	37	5	49	2.163	6.863349e-03	10.204	42.04.03
22	endocytosis	19	5	49	3.538	2.899327e-04	10.204	20.09.18.09.01
22	vesicular cellular import	19	5	49	3.538	2.899327e-04	10.204	20.09.18.09
22	protein processing (proteolytic)	39	5	49	2.065	8.615467e-03	10.204	14.07.11
22	cytokinesis (cell division) /septum formation and hydrolysis	30	4	49	1.784	1.643548e-02	8.163	10.03.03
22	bud / growth tip	16	3	49	1.828	1.484567e-02	6.122	42.29
22	cell cycle checkpoints (checkpoints of morphogenesis, DNA-damage,-replication, mitotic phase and spindle)	24	3	49	1.352	4.441684e-02	6.122	10.03.01.03
22	metabolism of the aspartate family	16	3	49	1.828	1.484567e-02	6.122	01.01.06
22	lipid binding	8	2	49	1.562	2.743864e-02	4.082	16.09
22	autoproteolytic processing	8	2	49	1.562	2.743864e-02	4.082	14.07.11.01
22	S phase of mitotic cell cycle	3	2	49	2.485	3.276702e-03	4.082	10.03.01.01.05
22	aminoadipic acid pathway	4	2	49	2.193	6.412108e-03	4.082	01.01.06.06.01.03
22	biosynthesis of lysine	4	2	49	2.193	6.412108e-03	4.082	01.01.06.06.01
22	metabolism of lysine	5	2	49	1.981	1.045696e-02	4.082	01.01.06.06
22	Golgi	1	1	49	1.472	3.374656e-02	2.041	42.08
22	peptide transport	1	1	49	1.472	3.374656e-02	2.041	20.01.09
22	degradation of homocysteine	1	1	49	1.472	3.374656e-02	2.041	01.01.06.05.01.02
23	RNA synthesis	244	101	157	46.757	1.747854e-47	64.331	11.02
23	mRNA synthesis	221	100	157	50.742	1.813001e-51	63.694	11.02.03
23	transcriptional control	176	90	157	50.03	9.334606e-51	57.325	11.02.03.04
23	DNA processing	195	72	157	26.227	5.923734e-27	45.86	10.01
23	DNA conformation modification (e.g. chromatin)	111	65	157	38.704	1.975710e-39	41.401	10.01.09.05
23	DNA restriction or modification	111	65	157	38.704	1.975710e-39	41.401	10.01.09
23	general transcription activities	111	52	157	23.787	1.632744e-24	33.121	11.02.03.01
23	protein modification	199	35	157	2.903	1.249561e-03	22.293	14.07
23	nucleus	76	32	157	12.536	2.909088e-13	20.382	42.1
23	cell cycle	216	31	157	1.316	4.827145e-02	19.745	10.03
23	organization of chromosome structure	47	30	157	18.37	4.262242e-19	19.108	42.10.03
23	modification by acetylation, deacetylation	42	29	157	19.2	6.306024e-20	18.471	14.07.04
23	mitotic cell cycle and cell cycle control	163	27	157	1.941	1.146407e-02	17.197	10.03.01
23	C-compound and carbohydrate metabolism	125	21	157	1.659	2.193460e-02	13.376	1.05
23	regulation of C-compound and carbohydrate metabolism	51	18	157	5.726	1.879253e-06	11.465	01.05.25
23	cellular sensing and response to external stimulus	84	17	157	2.201	6.290105e-03	10.828	34.11
23	pheromone response, mating-type determination, sex-specific proteins	69	16	157	2.728	1.872630e-03	10.191	34.11.03.07
23	chemoperception and response	77	16	157	2.213	6.121458e-03	10.191	34.11.03
23	mitotic cell cycle	69	14	157	1.898	1.265178e-02	8.917	10.03.01.01
23	DNA binding	64	13	157	1.797	1.596500e-02	8.28	16.03.01
23	transcription initiation	21	12	157	6.673	2.121824e-07	7.643	11.02.03.01.01
23	G1 phase of mitotic cell cycle	15	12	157	9.229	5.897867e-10	7.643	10.03.01.01.01
23	DNA recombination and DNA repair	67	12	157	1.301	5.004969e-02	7.643	10.01.05
23	rRNA synthesis	37	11	157	2.932	1.169629e-03	7.006	11.02.01
23	development of asco- basidio- or zygospore	41	10	157	2.026	9.417015e-03	6.369	43.01.03.09
23	regulator of transcription factor	13	7	157	3.828	1.485813e-04	4.459	18.02.09
23	tRNA synthesis	29	7	157	1.519	3.023848e-02	4.459	11.02.02
23	DNA damage response	25	6	157	1.347	4.498502e-02	3.822	32.01.09
23	DNA topology	13	4	157	1.365	4.314549e-02	2.548	10.01.02
23	somatic / mitotic recombination	8	3	157	1.336	4.615084e-02	1.911	10.01.05.03.03
23	regulation of lipid, fatty acid and isoprenoid metabolism	6	3	157	1.712	1.939783e-02	1.911	01.06.10
23	regulation of amino acid metabolism	5	3	157	1.978	1.052932e-02	1.911	01.01.13
23	meiosis I	3	2	157	1.49	3.238945e-02	1.274	10.03.02.01
23	energy generation (e.g. ATP synthase)	3	2	157	1.49	3.238945e-02	1.274	02.45.15
24	microtubule cytoskeleton	8	4	4	9.421	3.795237e-10	100	42.04.05
24	cytoskeleton/structural proteins	82	4	4	5.023	9.482995e-06	100	42.04
24	mitotic cell cycle and cell cycle control	163	4	4	3.813	1.536661e-04	100	10.03.01
24	cell cycle	216	4	4	3.32	4.782062e-04	100	10.03
24	spindle pole body/centrosome and microtubule cycle	6	2	4	4.07	8.512152e-05	50	10.03.05.01
24	cell cycle dependent cytoskeleton reorganization	8	2	4	3.8	1.586009e-04	50	10.03.05
24	nuclear migration	6	1	4	1.784	1.644365e-02	25	10.03.04.09
